# Supplementary material for: Theoretical exploration of optimal metabolic flux distributions for extracellular electron transfer by Shewanella oneidensis MR-1
Source: Biotechnol Biofuels. 2014 Aug 27;7:118. doi: 10.1186/s13068-014-0118-6 (PMC4190306; doi:10.1186/s13068-014-0118-6)
Supplement: Additional file 1: — 1) FATMIN results for the DET mode; 2) FATMIN results for the MET mode; 3) FATMIN results for the DET with flavin secretion mode; 4) exchange constraints; 5) the list of reaction abbreviations and full names. [file 13068_2014_118_MOESM1_ESM.xlsx]

## Sheet: Table of Contents
	This Additional file contains the following materials
	Sheet 1	:	FATMIN results for the DET mode
	Sheet 2	:	FATMIN results for the MET mode
	Sheet 3	:	FATMIN results for the DET with flavin secretion mode
	Sheet 4	:	Exchange constraints
	Sheet 5	:	The list of reaction abbreviations and full names								Pinchuk, G. E., Hill, E. A., Geydebrekht, O. V., De Ingeniis, J., Zhang, X., Osterman, A., . . . Reed, J. L. (2010). Constraint-based model of Shewanella oneidensis MR-1 metabolism: a tool for data analysis and hypothesis generation. PLoS Computational Biology, 6(6), e1000822. doi: 10.1371/journal.pcbi.1000822

## Sheet: DET
				Flux
Current output	growth rate	λ	COI	Reaction ID	Min	Max	Enzyme	EC. No.	Reaction	Subsystems
0	0.286424	0	0	CYOO2	81.68	81.68	cytochrome-c oxidase (2 protons translocated)	1.9.3.1	(2) focytcc[c] + (4) h[c] + (0.5) o2[c] --> (2) ficytcc[c] + (2) h[e] + h2o[c]	Energy Metabolism
				CYOR7	-60.4809	-60.4809	cytochrome-c reductase (ubiquinol8: 4 protons translocated)	1.10.2.2	(2) ficytcc[c] + (2) h[c] + ubq8h2[c] --> (2) focytcc[c] + (4) h[e] + ubq8[c]	Energy Metabolism
				SO3De	-21.1991	-21.1991	Sulfite dehydrogenase	1.8.2.1	(2) ficytcc[c] + h2o[e] + so3[e] --> (2) focytcc[c] + (2) h[e] + so4[e]	Energy Metabolism
0.00767189	0.286249	0.00112625	1	CYOO2	81.68	81.68	cytochrome-c oxidase (2 protons translocated)	1.9.3.1	(2) focytcc[c] + (4) h[c] + (0.5) o2[c] --> (2) ficytcc[c] + (2) h[e] + h2o[c]	Energy Metabolism
				CYOR7	-60.2249	-60.2249	cytochrome-c reductase (ubiquinol8: 4 protons translocated)	1.10.2.2	(2) ficytcc[c] + (2) h[c] + ubq8h2[c] --> (2) focytcc[c] + (4) h[e] + ubq8[c]	Energy Metabolism
				SO3De	-21.1689	-21.1689	Sulfite dehydrogenase	1.8.2.1	(2) ficytcc[c] + h2o[e] + so3[e] --> (2) focytcc[c] + (2) h[e] + so4[e]	Energy Metabolism
0.0153344	0.286074	0.00224997	2	CYOO2	81.68	81.68	cytochrome-c oxidase (2 protons translocated)	1.9.3.1	(2) focytcc[c] + (4) h[c] + (0.5) o2[c] --> (2) ficytcc[c] + (2) h[e] + h2o[c]	Energy Metabolism
				CYOR7	-59.9691	-59.9691	cytochrome-c reductase (ubiquinol8: 4 protons translocated)	1.10.2.2	(2) ficytcc[c] + (2) h[c] + ubq8h2[c] --> (2) focytcc[c] + (4) h[e] + ubq8[c]	Energy Metabolism
				SO3De	-21.1387	-21.1387	Sulfite dehydrogenase	1.8.2.1	(2) ficytcc[c] + h2o[e] + so3[e] --> (2) focytcc[c] + (2) h[e] + so4[e]	Energy Metabolism
0.15168	0.282969	0.0220531	20	CYOO2	81.68	81.68	cytochrome-c oxidase (2 protons translocated)	1.9.3.1	(2) focytcc[c] + (4) h[c] + (0.5) o2[c] --> (2) ficytcc[c] + (2) h[e] + h2o[c]	Energy Metabolism
				CYOR7	-55.4188	-55.4188	cytochrome-c reductase (ubiquinol8: 4 protons translocated)	1.10.2.2	(2) ficytcc[c] + (2) h[c] + ubq8h2[c] --> (2) focytcc[c] + (4) h[e] + ubq8[c]	Energy Metabolism
				SO3De	-20.6019	-20.6019	Sulfite dehydrogenase	1.8.2.1	(2) ficytcc[c] + h2o[e] + so3[e] --> (2) focytcc[c] + (2) h[e] + so4[e]	Energy Metabolism
0.723495	0.269946	0.101327	100	CYOO2	81.68	81.68	cytochrome-c oxidase (2 protons translocated)	1.9.3.1	(2) focytcc[c] + (4) h[c] + (0.5) o2[c] --> (2) ficytcc[c] + (2) h[e] + h2o[c]	Energy Metabolism
				CYOR7	-36.335	-36.335	cytochrome-c reductase (ubiquinol8: 4 protons translocated)	1.10.2.2	(2) ficytcc[c] + (2) h[c] + ubq8h2[c] --> (2) focytcc[c] + (4) h[e] + ubq8[c]	Energy Metabolism
				SO3De	-18.3503	-18.3503	Sulfite dehydrogenase	1.8.2.1	(2) ficytcc[c] + h2o[e] + so3[e] --> (2) focytcc[c] + (2) h[e] + so4[e]	Energy Metabolism
1.36828	0.255261	0.18401	200	CYOO2	81.68	81.68	cytochrome-c oxidase (2 protons translocated)	1.9.3.1	(2) focytcc[c] + (4) h[c] + (0.5) o2[c] --> (2) ficytcc[c] + (2) h[e] + h2o[c]	Energy Metabolism
				CYOR7	-14.8162	-14.8162	cytochrome-c reductase (ubiquinol8: 4 protons translocated)	1.10.2.2	(2) ficytcc[c] + (2) h[c] + ubq8h2[c] --> (2) focytcc[c] + (4) h[e] + ubq8[c]	Energy Metabolism
				SO3De	-15.8115	-15.8115	Sulfite dehydrogenase	1.8.2.1	(2) ficytcc[c] + h2o[e] + so3[e] --> (2) focytcc[c] + (2) h[e] + so4[e]	Energy Metabolism
2.05846	0.19201	0.310824	400	CYOO2	76.8039	81.68	cytochrome-c oxidase (2 protons translocated)	1.9.3.1	(2) focytcc[c] + (4) h[c] + (0.5) o2[c] --> (2) ficytcc[c] + (2) h[e] + h2o[c]	Energy Metabolism
				CYOR7	0	-1.18608e-11	cytochrome-c reductase (ubiquinol8: 4 protons translocated)	1.10.2.2	(2) ficytcc[c] + (2) h[c] + ubq8h2[c] --> (2) focytcc[c] + (4) h[e] + ubq8[c]	Energy Metabolism
				SO3De	0	-4.87611	Sulfite dehydrogenase	1.8.2.1	(2) ficytcc[c] + h2o[e] + so3[e] --> (2) focytcc[c] + (2) h[e] + so4[e]	Energy Metabolism
2.18915	0.0907556	0.503666	900	CYOO2	81.68	81.68	cytochrome-c oxidase (2 protons translocated)	1.9.3.1	(2) focytcc[c] + (4) h[c] + (0.5) o2[c] --> (2) ficytcc[c] + (2) h[e] + h2o[c]	Energy Metabolism
2.18915	0.0544533	0.62843	1500	CYOO2	81.68	81.68	cytochrome-c oxidase (2 protons translocated)	1.9.3.1	(2) focytcc[c] + (4) h[c] + (0.5) o2[c] --> (2) ficytcc[c] + (2) h[e] + h2o[c]	Energy Metabolism
2.18915	0.0272267	0.771823	3000	CYOO2	81.68	81.68	cytochrome-c oxidase (2 protons translocated)	1.9.3.1	(2) focytcc[c] + (4) h[c] + (0.5) o2[c] --> (2) ficytcc[c] + (2) h[e] + h2o[c]	Energy Metabolism
2.18915	0.00907556	0.910295	9000	CYOO2	81.68	81.68	cytochrome-c oxidase (2 protons translocated)	1.9.3.1	(2) focytcc[c] + (4) h[c] + (0.5) o2[c] --> (2) ficytcc[c] + (2) h[e] + h2o[c]	Energy Metabolism

## Sheet: MET
				Flux
Current output	growth rate	λ	COI	Reaction ID	Min	Max	Enzyme	EC. No.	Reaction	Subsystems
0	0.286424	0	0	AKGD	3.17731	4.67061	2-oxoglutarate dehydrogenase	N/A	[c] : akg + coa + nad --> co2 + nadh + succoa	Citrate Cycle (TCA)
				MDH	6.5258	8.0191	malate dehydrogenase	1.1.1.37	[c] : mal-L + nad <==> h + nadh + oaa	Citrate Cycle (TCA)
				PDH	7.78218	9.27548	pyruvate dehydrogenase	1.2.1.51	[c] : coa + nad + pyr --> accoa + co2 + nadh	Glycolysis/Gluconeogenesis
0.0152971	0.285378	0.00150505	1	AKGD	3.2022	4.69005	2-oxoglutarate dehydrogenase	N/A	[c] : akg + coa + nad --> co2 + nadh + succoa	Citrate Cycle (TCA)
				MDH	6.53848	8.02633	malate dehydrogenase	1.1.1.37	[c] : mal-L + nad <==> h + nadh + oaa	Citrate Cycle (TCA)
				PDH	7.79027	9.27812	pyruvate dehydrogenase	1.2.1.51	[c] : coa + nad + pyr --> accoa + co2 + nadh	Glycolysis/Gluconeogenesis
0.030483	0.284341	0.00300558	2	AKGD	3.22692	4.70936	2-oxoglutarate dehydrogenase	N/A	[c] : akg + coa + nad --> co2 + nadh + succoa	Citrate Cycle (TCA)
				MDH	6.55106	8.0335	malate dehydrogenase	1.1.1.37	[c] : mal-L + nad <==> h + nadh + oaa	Citrate Cycle (TCA)
				PDH	7.7983	9.28074	pyruvate dehydrogenase	1.2.1.51	[c] : coa + nad + pyr --> accoa + co2 + nadh	Glycolysis/Gluconeogenesis
0.286106	0.266875	0.0292642	20	AKGD	3.64295	5.03433	2-oxoglutarate dehydrogenase	N/A	[c] : akg + coa + nad --> co2 + nadh + succoa	Citrate Cycle (TCA)
				MDH	6.76291	8.15429	malate dehydrogenase	1.1.1.37	[c] : mal-L + nad <==> h + nadh + oaa	Citrate Cycle (TCA)
				PDH	7.93354	9.32492	pyruvate dehydrogenase	1.2.1.51	[c] : coa + nad + pyr --> accoa + co2 + nadh	Glycolysis/Gluconeogenesis
1.0948	0.204243	0.130988	100	AKGD	5.13487	6.19971	2-oxoglutarate dehydrogenase	N/A	[c] : akg + coa + nad --> co2 + nadh + succoa	Citrate Cycle (TCA)
				ICDHxi	0	4.18138	isocitrate dehydrogenase (NAD)	1.1.1.41	[c] : icit + nad --> akg + co2 + nadh	Citrate Cycle (TCA)
				MDH	7.52261	8.58746	malate dehydrogenase	1.1.1.37	[c] : mal-L + nad <==> h + nadh + oaa	Citrate Cycle (TCA)
				NADH11	0	-4.25772	NADH dehydrogenase (ubiquinone-8 & 4 protons)	1.6.5.3	(5) h[c] + nadh[c] + ubq8[c] --> (4) h[e] + nad[c] + ubq8h2[c]	Energy Metabolism
				NADH13	0	-4.25772	NADH dehydrogenase (menaquinone-7 & 4 protons)	1.6.5.3	(5) h[c] + mqn7[c] + nadh[c] --> (4) h[e] + mql7[c] + nad[c]	Energy Metabolism
				NADH16	0	-4.25772	NADH dehydrogenase (methylmenaquinone-7 & 4 protons)	1.6.5.3	(5) h[c] + mmqn7[c] + nadh[c] --> (4) h[e] + mmql7[c] + nad[c]	Energy Metabolism
				PDH	8.41851	9.48336	pyruvate dehydrogenase	1.2.1.51	[c] : coa + nad + pyr --> accoa + co2 + nadh	Glycolysis/Gluconeogenesis
				PGCD	0.273486	0.273486	phosphoglycerate dehydrogenase	1.1.1.95	[c] : 3pg + nad --> 3php + h + nadh	Glycine and Serine Metabolism
				THD5	0	4.18138	NAD transhydrogenase	N/A	[c] : nad + nadph --> nadh + nadp	Energy Metabolism
1.63334	0.152355	0.231634	200	AKGD	2.57604	5.26777	2-oxoglutarate dehydrogenase	N/A	[c] : akg + coa + nad --> co2 + nadh + succoa	Citrate Cycle (TCA)
				GLUDx	0	-3.02102	glutamate dehydrogenase (NAD)	1.4.1.2	[c] : glu-L + h2o + nad <==> akg + h + nadh + nh4	Glutamate Metabolism
				ICDHxi	0	7.55702	isocitrate dehydrogenase (NAD)	1.1.1.41	[c] : icit + nad --> akg + co2 + nadh	Citrate Cycle (TCA)
				ILEDH2	0	-3.02102	isoleucine dehydrogenase	1.4.1.9	[c] : h2o + ile-L + nad <==> 3mop + h + nadh + nh4	Valine, Leucine, and Isoleucine Metabolism
				LLEUDr	0	-3.02102	L-leucine dehydrogenase	1.4.1.9	[c] : h2o + leu-L + nad <==> 4mop + h + nadh + nh4	Valine, Leucine, and Isoleucine Metabolism
				MDH	6.25459	8.94632	malate dehydrogenase	1.1.1.37	[c] : mal-L + nad <==> h + nadh + oaa	Citrate Cycle (TCA)
				PDH	10.7177	13.4094	pyruvate dehydrogenase	1.2.1.51	[c] : coa + nad + pyr --> accoa + co2 + nadh	Glycolysis/Gluconeogenesis
				PGCD	2.10142	2.10142	phosphoglycerate dehydrogenase	1.1.1.95	[c] : 3pg + nad --> 3php + h + nadh	Glycine and Serine Metabolism
				THD5	0	7.55702	NAD transhydrogenase	N/A	[c] : nad + nadph --> nadh + nadp	Energy Metabolism
				VALDHr		-3.02102	valine dehydrogenase	1.4.1.9	[c] : h2o + nad + val-L <==> 3mob + h + nadh + nh4	Valine, Leucine, and Isoleucine Metabolism
2.0782	0.0969257	0.376141	400	AKGD	0	2.15698	2-oxoglutarate dehydrogenase	N/A	[c] : akg + coa + nad --> co2 + nadh + succoa	Citrate Cycle (TCA)
				GLUDx	0	-6.75438	glutamate dehydrogenase (NAD)	1.4.1.2	[c] : glu-L + h2o + nad <==> akg + h + nadh + nh4	Glutamate Metabolism
				GLYCL	6.03956	6.03956	Glycine Cleavage System	N/A	[c] : gly + nad + thf --> co2 + mlthf + nadh + nh4	Folate Metabolism
				ICDHxi	0	13.2783	isocitrate dehydrogenase (NAD)	1.1.1.41	[c] : icit + nad --> akg + co2 + nadh	Citrate Cycle (TCA)
				ILEDH2	0	-6.75438	isoleucine dehydrogenase	1.4.1.9	[c] : h2o + ile-L + nad <==> 3mop + h + nadh + nh4	Valine, Leucine, and Isoleucine Metabolism
				LLEUDr	0	-6.75438	L-leucine dehydrogenase	1.4.1.9	[c] : h2o + leu-L + nad <==> 4mop + h + nadh + nh4	Valine, Leucine, and Isoleucine Metabolism
				MDH	2.78477	4.94175	malate dehydrogenase	1.1.1.37	[c] : mal-L + nad <==> h + nadh + oaa	Citrate Cycle (TCA)
				PDH	15.289	17.446	pyruvate dehydrogenase	1.2.1.51	[c] : coa + nad + pyr --> accoa + co2 + nadh	Glycolysis/Gluconeogenesis
				PGCD	6.16934	6.16934	phosphoglycerate dehydrogenase	1.1.1.95	[c] : 3pg + nad --> 3php + h + nadh	Glycine and Serine Metabolism
				THD5	0	13.2783	NAD transhydrogenase	N/A	[c] : nad + nadph --> nadh + nadp	Energy Metabolism
				VALDHr	0	-6.75438	valine dehydrogenase	1.4.1.9	[c] : h2o + nad + val-L <==> 3mob + h + nadh + nh4	Valine, Leucine, and Isoleucine Metabolism
2.43467	0.0504672	0.575657	900	GLUDx	0	-8.54383	glutamate dehydrogenase (NAD)	1.4.1.2	[c] : glu-L + h2o + nad <==> akg + h + nadh + nh4	Glutamate Metabolism
				GLYCL	8.17163	9.18476	Glycine Cleavage System	N/A	[c] : gly + nad + thf --> co2 + mlthf + nadh + nh4	Folate Metabolism
				ICDHxi	0	21.9852	isocitrate dehydrogenase (NAD)	1.1.1.41	[c] : icit + nad --> akg + co2 + nadh	Citrate Cycle (TCA)
				ILEDH2	0	-8.54383	isoleucine dehydrogenase	1.4.1.9	[c] : h2o + ile-L + nad <==> 3mop + h + nadh + nh4	Valine, Leucine, and Isoleucine Metabolism
				LLEUDr	0	-8.54383	L-leucine dehydrogenase	1.4.1.9	[c] : h2o + leu-L + nad <==> 4mop + h + nadh + nh4	Valine, Leucine, and Isoleucine Metabolism
				PDH	16.6336	18.6599	pyruvate dehydrogenase	1.2.1.51	[c] : coa + nad + pyr --> accoa + co2 + nadh	Glycolysis/Gluconeogenesis
				PGCD	8.27017	9.2833	phosphoglycerate dehydrogenase	1.1.1.95	[c] : 3pg + nad --> 3php + h + nadh	Glycine and Serine Metabolism
				THD5	0	21.9852	NAD transhydrogenase	N/A	[c] : nad + nadph --> nadh + nadp	Energy Metabolism
				VALDHr	0	-8.54383	valine dehydrogenase	1.4.1.9	[c] : h2o + nad + val-L <==> 3mob + h + nadh + nh4	Valine, Leucine, and Isoleucine Metabolism
2.52726	0.0314318	0.693343	1500	GAPD	-5.38271	-0.1086	glyceraldehyde-3-phosphate dehydrogenase (NAD)	1.2.1.12	[c] : g3p + nad + pi <==> 13dpg + h + nadh	Glycolysis/Gluconeogenesis
				GLYCL	4.21815	9.49225	Glycine Cleavage System	N/A	[c] : gly + nad + thf --> co2 + mlthf + nadh + nh4	Folate Metabolism
				ICDHxi	0	39.8089	isocitrate dehydrogenase (NAD)	1.1.1.41	[c] : icit + nad --> akg + co2 + nadh	Citrate Cycle (TCA)
				PDH	8.61714	19.1653	pyruvate dehydrogenase	1.2.1.51	[c] : coa + nad + pyr --> accoa + co2 + nadh	Glycolysis/Gluconeogenesis
				PGCD	4.27952	9.55363	phosphoglycerate dehydrogenase	1.1.1.95	[c] : 3pg + nad --> 3php + h + nadh	Glycine and Serine Metabolism
				THD5	0	39.8089	NAD transhydrogenase	N/A	[c] : nad + nadph --> nadh + nadp	Energy Metabolism
2.60146	0.0161773	0.818905	3000	GAPD	-8.74466	-0.0558944	glyceraldehyde-3-phosphate dehydrogenase (NAD)	1.2.1.12	[c] : g3p + nad + pi <==> 13dpg + h + nadh	Glycolysis/Gluconeogenesis
				ICDHxi	0	54.0924	isocitrate dehydrogenase (NAD)	1.1.1.41	[c] : icit + nad --> akg + co2 + nadh	Citrate Cycle (TCA)
				THD5	0	54.0924	NAD transhydrogenase	N/A	[c] : nad + nadph --> nadh + nadp	Energy Metabolism
2.6534	0.0055001	0.931346	9000	GAPD	-10.3059	-0.0167537	glyceraldehyde-3-phosphate dehydrogenase (NAD)	1.2.1.12	[c] : g3p + nad + pi <==> 13dpg + h + nadh	Glycolysis/Gluconeogenesis
				ICDHxi	0	61.633	isocitrate dehydrogenase (NAD)	1.1.1.41	[c] : icit + nad --> akg + co2 + nadh	Citrate Cycle (TCA)
				THD5	0	61.633	NAD transhydrogenase	N/A	[c] : nad + nadph --> nadh + nadp	Energy Metabolism

## Sheet: Mixed
Current output	growth rate	λ	COI		Flux
sum	biomass growth	ribflav & FMN	Cyt	Cyt	Reaction ID	Min	Max	Enzyme	EC. No.	Reaction	Subsystems
0.0617374	0.201058	0.0233995	0	0	CYOO2	81.68	81.68	cytochrome-c oxidase (2 protons translocated)	1.9.3.1	(2) focytcc[c] + (4) h[c] + (0.5) o2[c] --> (2) ficytcc[c] + (2) h[e] + h2o[c]	Energy Metabolism
					CYOR7	-29.7869	-29.7869	cytochrome-c reductase (ubiquinol8: 4 protons translocated)	1.10.2.2	(2) ficytcc[c] + (2) h[c] + ubq8h2[c] --> (2) focytcc[c] + (4) h[e] + ubq8[c]	Energy Metabolism
					SO3De	-51.8931	-51.8931	Sulfite dehydrogenase	1.8.2.1	(2) ficytcc[c] + h2o[e] + so3[e] --> (2) focytcc[c] + (2) h[e] + so4[e]	Energy Metabolism
					RBFK	-0.575879	-0.575879	riboflavin kinase	2.7.1.26	[c] : atp + ribflv --> adp + fmn + h	Cofactor and Prosthetic Group Biosynthesis
					RBFSb	1.15176	1.15176	riboflavin synthase	2.5.1.9	[c] : (2) dmlz --> 4r5au + ribflv	Cofactor and Prosthetic Group Biosynthesis
					FMNRx	0.575877	0.575877	FMN reductase (NADH dependent)	1.5.1.29	[c] : fmn + h + nadh --> fmnRD + nad	Cofactor and Prosthetic Group Biosynthesis
0.0632731	0.201033	0.0233995	0.601167	1	CYOO2	81.68	81.68	cytochrome-c oxidase (2 protons translocated)	1.9.3.1	(2) focytcc[c] + (4) h[c] + (0.5) o2[c] --> (2) ficytcc[c] + (2) h[e] + h2o[c]	Energy Metabolism
					CYOR7	-29.7391	-29.7391	cytochrome-c reductase (ubiquinol8: 4 protons translocated)	1.10.2.2	(2) ficytcc[c] + (2) h[c] + ubq8h2[c] --> (2) focytcc[c] + (4) h[e] + ubq8[c]	Energy Metabolism
					SO3De	-51.8833	-51.8833	Sulfite dehydrogenase	1.8.2.1	(2) ficytcc[c] + h2o[e] + so3[e] --> (2) focytcc[c] + (2) h[e] + so4[e]	Energy Metabolism
					RBFK	-0.575809	-0.575809	riboflavin kinase	2.7.1.26	[c] : atp + ribflv --> adp + fmn + h	Cofactor and Prosthetic Group Biosynthesis
					RBFSb	1.15161	1.15161	riboflavin synthase	2.5.1.9	[c] : (2) dmlz --> 4r5au + ribflv	Cofactor and Prosthetic Group Biosynthesis
					FMNRx	0.575806	0.575806	FMN reductase (NADH dependent)	1.5.1.29	[c] : fmn + h + nadh --> fmnRD + nad	Cofactor and Prosthetic Group Biosynthesis
0.0648084	0.201008	0.0233995	0.750911	2	CYOO2	81.68	81.68	cytochrome-c oxidase (2 protons translocated)	1.9.3.1	(2) focytcc[c] + (4) h[c] + (0.5) o2[c] --> (2) ficytcc[c] + (2) h[e] + h2o[c]	Energy Metabolism
					CYOR7	-29.6914	-29.6914	cytochrome-c reductase (ubiquinol8: 4 protons translocated)	1.10.2.2	(2) ficytcc[c] + (2) h[c] + ubq8h2[c] --> (2) focytcc[c] + (4) h[e] + ubq8[c]	Energy Metabolism
					SO3De	-51.8735	-51.8735	Sulfite dehydrogenase	1.8.2.1	(2) ficytcc[c] + h2o[e] + so3[e] --> (2) focytcc[c] + (2) h[e] + so4[e]	Energy Metabolism
					RBFK	-0.575738	-0.575738	riboflavin kinase	2.7.1.26	[c] : atp + ribflv --> adp + fmn + h	Cofactor and Prosthetic Group Biosynthesis
					RBFSb	1.15147	1.15147	riboflavin synthase	2.5.1.9	[c] : (2) dmlz --> 4r5au + ribflv	Cofactor and Prosthetic Group Biosynthesis
					FMNRx	0.575735	0.575735	FMN reductase (NADH dependent)	1.5.1.29	[c] : fmn + h + nadh --> fmnRD + nad	Cofactor and Prosthetic Group Biosynthesis
0.0923793	0.200565	0.0233995	0.967894	20	CYOO2	81.68	81.68	cytochrome-c oxidase (2 protons translocated)	1.9.3.1	(2) focytcc[c] + (4) h[c] + (0.5) o2[c] --> (2) ficytcc[c] + (2) h[e] + h2o[c]	Energy Metabolism
					CYOR7	-28.8343	-28.8343	cytochrome-c reductase (ubiquinol8: 4 protons translocated)	1.10.2.2	(2) ficytcc[c] + (2) h[c] + ubq8h2[c] --> (2) focytcc[c] + (4) h[e] + ubq8[c]	Energy Metabolism
					SO3De	-51.6967	-51.6967	Sulfite dehydrogenase	1.8.2.1	(2) ficytcc[c] + h2o[e] + so3[e] --> (2) focytcc[c] + (2) h[e] + so4[e]	Energy Metabolism
					RBFK	-0.574469	-0.574469	riboflavin kinase	2.7.1.26	[c] : atp + ribflv --> adp + fmn + h	Cofactor and Prosthetic Group Biosynthesis
					RBFSb	1.14894	1.14894	riboflavin synthase	2.5.1.9	[c] : (2) dmlz --> 4r5au + ribflv	Cofactor and Prosthetic Group Biosynthesis
					FMNRx	0.574467	0.574467	FMN reductase (NADH dependent)	1.5.1.29	[c] : fmn + h + nadh --> fmnRD + nad	Cofactor and Prosthetic Group Biosynthesis
0.213461	0.19862	0.0233995	0.993409	100	CYOO2	81.68	81.68	cytochrome-c oxidase (2 protons translocated)	1.9.3.1	(2) focytcc[c] + (4) h[c] + (0.5) o2[c] --> (2) ficytcc[c] + (2) h[e] + h2o[c]	Energy Metabolism
					CYOR7	-25.0704	-25.0704	cytochrome-c reductase (ubiquinol8: 4 protons translocated)	1.10.2.2	(2) ficytcc[c] + (2) h[c] + ubq8h2[c] --> (2) focytcc[c] + (4) h[e] + ubq8[c]	Energy Metabolism
					SO3De	-50.9207	-50.9207	Sulfite dehydrogenase	1.8.2.1	(2) ficytcc[c] + h2o[e] + so3[e] --> (2) focytcc[c] + (2) h[e] + so4[e]	Energy Metabolism
					RBFK	-0.568898	-0.568898	riboflavin kinase	2.7.1.26	[c] : atp + ribflv --> adp + fmn + h	Cofactor and Prosthetic Group Biosynthesis
					RBFSb	1.13779	1.13779	riboflavin synthase	2.5.1.9	[c] : (2) dmlz --> 4r5au + ribflv	Cofactor and Prosthetic Group Biosynthesis
					FMNRx	0.568895	0.568895	FMN reductase (NADH dependent)	1.5.1.29	[c] : fmn + h + nadh --> fmnRD + nad	Cofactor and Prosthetic Group Biosynthesis
0.36155	0.196241	0.0233995	0.996694	200	CYOO2	81.68	81.68	cytochrome-c oxidase (2 protons translocated)	1.9.3.1	(2) focytcc[c] + (4) h[c] + (0.5) o2[c] --> (2) ficytcc[c] + (2) h[e] + h2o[c]	Energy Metabolism
					CYOR7	-20.4669	-20.4669	cytochrome-c reductase (ubiquinol8: 4 protons translocated)	1.10.2.2	(2) ficytcc[c] + (2) h[c] + ubq8h2[c] --> (2) focytcc[c] + (4) h[e] + ubq8[c]	Energy Metabolism
					SO3De	-49.9715	-49.9715	Sulfite dehydrogenase	1.8.2.1	(2) ficytcc[c] + h2o[e] + so3[e] --> (2) focytcc[c] + (2) h[e] + so4[e]	Energy Metabolism
					RBFK	-0.562083	-0.562083	riboflavin kinase	2.7.1.26	[c] : atp + ribflv --> adp + fmn + h	Cofactor and Prosthetic Group Biosynthesis
					RBFSb	1.12416	1.12416	riboflavin synthase	2.5.1.9	[c] : (2) dmlz --> 4r5au + ribflv	Cofactor and Prosthetic Group Biosynthesis
					FMNRx	0.56208	0.56208	FMN reductase (NADH dependent)	1.5.1.29	[c] : fmn + h + nadh --> fmnRD + nad	Cofactor and Prosthetic Group Biosynthesis
0.647334	0.19165	0.0233995	0.998344	400	CYOO2	81.68	81.68	cytochrome-c oxidase (2 protons translocated)	1.9.3.1	(2) focytcc[c] + (4) h[c] + (0.5) o2[c] --> (2) ficytcc[c] + (2) h[e] + h2o[c]	Energy Metabolism
					CYOR7	-11.5831	-11.5831	cytochrome-c reductase (ubiquinol8: 4 protons translocated)	1.10.2.2	(2) ficytcc[c] + (2) h[c] + ubq8h2[c] --> (2) focytcc[c] + (4) h[e] + ubq8[c]	Energy Metabolism
					SO3De	-48.1397	-48.1397	Sulfite dehydrogenase	1.8.2.1	(2) ficytcc[c] + h2o[e] + so3[e] --> (2) focytcc[c] + (2) h[e] + so4[e]	Energy Metabolism
					RBFK	-0.548932	-0.548932	riboflavin kinase	2.7.1.26	[c] : atp + ribflv --> adp + fmn + h	Cofactor and Prosthetic Group Biosynthesis
					RBFSb	1.09786	1.09786	riboflavin synthase	2.5.1.9	[c] : (2) dmlz --> 4r5au + ribflv	Cofactor and Prosthetic Group Biosynthesis
					FMNRx	0.54893	0.54893	FMN reductase (NADH dependent)	1.5.1.29	[c] : fmn + h + nadh --> fmnRD + nad	Cofactor and Prosthetic Group Biosynthesis
1.20864	0.167495	0.0233995	0.999263	900	CYOO2	76.3778	81.68	cytochrome-c oxidase (2 protons translocated)	1.9.3.1	(2) focytcc[c] + (4) h[c] + (0.5) o2[c] --> (2) ficytcc[c] + (2) h[e] + h2o[c]	Energy Metabolism
					SO3De	-33.2008	-38.503	Sulfite dehydrogenase	1.8.2.1	(2) ficytcc[c] + h2o[e] + so3[e] --> (2) focytcc[c] + (2) h[e] + so4[e]	Energy Metabolism
					RBFK	-0.479747	-0.479747	riboflavin kinase	2.7.1.26	[c] : atp + ribflv --> adp + fmn + h	Cofactor and Prosthetic Group Biosynthesis
					RBFSb	0.959491	0.959491	riboflavin synthase	2.5.1.9	[c] : (2) dmlz --> 4r5au + ribflv	Cofactor and Prosthetic Group Biosynthesis
					FMNRx	0.479744	0.479744	FMN reductase (NADH dependent)	1.5.1.29	[c] : fmn + h + nadh --> fmnRD + nad	Cofactor and Prosthetic Group Biosynthesis
1.56943	0.132755	0.0233995	0.999558	1500	CYOO2	57.0364	81.68	cytochrome-c oxidase (2 protons translocated)	1.9.3.1	(2) focytcc[c] + (4) h[c] + (0.5) o2[c] --> (2) ficytcc[c] + (2) h[e] + h2o[c]	Energy Metabolism
					SO3De	0	-24.6436	Sulfite dehydrogenase	1.8.2.1	(2) ficytcc[c] + h2o[e] + so3[e] --> (2) focytcc[c] + (2) h[e] + so4[e]	Energy Metabolism
					RBFK	-0.380245	-0.380245	riboflavin kinase	2.7.1.26	[c] : atp + ribflv --> adp + fmn + h	Cofactor and Prosthetic Group Biosynthesis
					RBFSb	0.760488	0.760488	riboflavin synthase	2.5.1.9	[c] : (2) dmlz --> 4r5au + ribflv	Cofactor and Prosthetic Group Biosynthesis
					FMNRx	0.380243	0.380243	FMN reductase (NADH dependent)	1.5.1.29	[c] : fmn + h + nadh --> fmnRD + nad	Cofactor and Prosthetic Group Biosynthesis
2.04021	0.0874246	0.0233995	0.999779	3000	CYOO2	75.1214	81.68	cytochrome-c oxidase (2 protons translocated)	1.9.3.1	(2) focytcc[c] + (4) h[c] + (0.5) o2[c] --> (2) ficytcc[c] + (2) h[e] + h2o[c]	Energy Metabolism
					SO3De	0	-6.55857	Sulfite dehydrogenase	1.8.2.1	(2) ficytcc[c] + h2o[e] + so3[e] --> (2) focytcc[c] + (2) h[e] + so4[e]	Energy Metabolism
					RBFK	-0.250406	-0.250406	riboflavin kinase	2.7.1.26	[c] : atp + ribflv --> adp + fmn + h	Cofactor and Prosthetic Group Biosynthesis
					RBFSb	0.500811	0.500811	riboflavin synthase	2.5.1.9	[c] : (2) dmlz --> 4r5au + ribflv	Cofactor and Prosthetic Group Biosynthesis
					FMNRx	0.250405	0.250405	FMN reductase (NADH dependent)	1.5.1.29	[c] : fmn + h + nadh --> fmnRD + nad	Cofactor and Prosthetic Group Biosynthesis
2.19887	0.0316858	0.0233995	0.999926	9000	CYOO2	81.68	81.68	cytochrome-c oxidase (2 protons translocated)	1.9.3.1	(2) focytcc[c] + (4) h[c] + (0.5) o2[c] --> (2) ficytcc[c] + (2) h[e] + h2o[c]	Energy Metabolism
					RBFK	-0.090756	-0.0907605	riboflavin kinase	2.7.1.26	[c] : atp + ribflv --> adp + fmn + h	Cofactor and Prosthetic Group Biosynthesis
					RBFSb	0.181512	0.181516	riboflavin synthase	2.5.1.9	[c] : (2) dmlz --> 4r5au + ribflv	Cofactor and Prosthetic Group Biosynthesis
					FMNRx	0.0907556	0.0907556	FMN reductase (NADH dependent)	1.5.1.29	[c] : fmn + h + nadh --> fmnRD + nad	Cofactor and Prosthetic Group Biosynthesis

## Sheet: ExContraints
	Model Exchange Fluxes
	'EX_ac(e)'	EX_ac(e)	Acetate exchange	[e] : ac <==>	0	3.134
	'EX_acgam(e)'	EX_acgam(e)	N-Acetyl-D-glucosamine exchange	[e] : acgam <==>	0	150
	'EX_adn(e)'	EX_adn(e)	Adenosine exchange	[e] : adn <==>	0	150
	'EX_akg(e)'	EX_akg(e)	2-Oxoglutarate exchange	[e] : akg <==>	0	150
	'EX_ala_D(e)'	EX_ala-D(e)	D-Alanine exchange	[e] : ala-D <==>	0	150
	'EX_ala_L(e)'	EX_ala-L(e)	L-Alanine exchange	[e] : ala-L <==>	0	150
	'EX_arg_L(e)'	EX_arg-L(e)	L-Arginine exchange	[e] : arg-L <==>	0	0
	'EX_arsna(e)'	EX_arsna(e)	Arsenate exchange	[e] : arsna <==>	0	150
	'EX_arsni2(e)'	EX_arsni2(e)	arsenite exchange	[e] : arsni2 <==>	0	150
	'EX_asp_L(e)'	EX_asp-L(e)	L-Aspartate exchange	[e] : asp-L <==>	0	150
	'EX_ca2(e)'	EX_ca2(e)	Calcium exchange	[e] : ca2 <==>	0	150
	'EX_cbl1(e)'	EX_cbl1(e)	Cob(I)alamin exchange	[e] : cbl1 <==>	0	150
	'EX_cl(e)'	EX_cl(e)	Chloride exchange	[e] : cl <==>	0	150
	'EX_co2(e)'	EX_co2(e)	CO2 exchange	[e] : co2 <==>	-100	150
	'EX_cobalt2(e)'	EX_cobalt2(e)	Co2+ exchange	[e] : cobalt2 <==>	0	150
	'EX_cobalt3(e)'	EX_cobalt3(e)	Co3+ exchange	[e] : cobalt3 <==>	0	150
	'EX_Cr_OH_3(e)'	EX_Cr(OH)3(e)	Cr(OH)3 exchange	[e] : Cr(OH)3 <==>	0	150
	'EX_cro4(e)'	EX_cro4(e)	chromate exchange	[e] : cro4 <==>	0	150
	'EX_cu2(e)'	EX_cu2(e)	Cu2+ exchange	[e] : cu2 <==>	0	150
	'EX_cys_L(e)'	EX_cys-L(e)	L-Cysteine exchange	[e] : cys-L <==>	0	150
	'EX_cytd(e)'	EX_cytd(e)	Cytidine exchange	[e] : cytd <==>	0	150
	'EX_dad_2(e)'	EX_dad-2(e)	Deoxyadenosine exchange	[e] : dad-2 <==>	0	150
	'EX_dcyt(e)'	EX_dcyt(e)	Deoxycytidine exchange	[e] : dcyt <==>	0	150
	'EX_dms(e)'	EX_dms(e)	Dimethyl sulfide exchange	[e] : dms <==>	0	150
	'EX_dmso(e)'	EX_dmso(e)	Dimethyl sulfoxide exchange	[e] : dmso <==>	0	150
	'EX_duri(e)'	EX_duri(e)	Deoxyuridine exchange	[e] : duri <==>	0	150
	'EX_etoh(e)'	EX_etoh(e)	Ethanol exchange	[e] : etoh <==>	0	150
	'EX_fe2(e)'	EX_fe2(e)	Fe2+ exchange	[e] : fe2 <==>	-100	150
	'EX_fe3(e)'	EX_fe3(e)	Fe3+ exchange	[e] : fe3 <==>	-100	150
	'EX_for(e)'	EX_for(e)	Formate exchange	[e] : for <==>	0	150
	'EX_frmd(e)'	EX_frmd(e)	Formamide exchange	[e] : frmd <==>	0	150
	'EX_fum(e)'	EX_fum(e)	Fumarate exchange	[e] : fum <==>	0	0
	'EX_gln_L(e)'	EX_gln-L(e)	L-Glutamine exchange	[e] : gln-L <==>	0	150
	'EX_glu_L(e)'	EX_glu-L(e)	L-Glutamate exchange	[e] : glu-L <==>	0	150
	'EX_gly(e)'	EX_gly(e)	Glycine exchange	[e] : gly <==>	0	150
	'EX_gly_asp_L(e)'	EX_gly-asp-L(e)	gly-asp-L exchange	[e] : gly-asp-L <==>	0	150
	'EX_glyclt(e)'	EX_glyclt(e)	Glycolate exchange	[e] : glyclt <==>	0	150
	'EX_glyc_R(e)'	EX_glyc-R(e)	(R)-Glycerate exchange	[e] : glyc-R <==>	0	150
	'EX_gly_glu_L(e)'	EX_gly-glu-L(e)	gly-glu-L exchange	[e] : gly-glu-L <==>	0	150
	'EX_gthrd(e)'	EX_gthrd(e)	Reduced glutathione exchange	[e] : gthrd <==>	0	150
	'EX_h(e)'	EX_h(e)	H+ exchange	[e] : h <==>	0	150
	'EX_h2(e)'	EX_h2(e)	H2 exchange	[e] : h2 <==>	0	150
	'EX_h2o(e)'	EX_h2o(e)	H2O exchange	[e] : h2o <==>	-100	150
	'EX_h2o2(e)'	EX_h2o2(e)	Hydrogen peroxide exchange	[e] : h2o2 <==>	0	150
	'EX_h2s(e)'	EX_h2s(e)	Hydrogen sulfide exchange	[e] : h2s <==>	0	150
	'EX_hdca(e)'	EX_hdca(e)	Fatty acid (Palmitate, n-C16:0) exchange	[e] : hdca <==>	0	150
	'EX_hg2(e)'	EX_hg2(e)	Mercury (charged +2) exchange	[e] : hg2 <==>	0	150
	'EX_ile_L(e)'	EX_ile-L(e)	L-Isoleucine exchange	[e] : ile-L <==>	0	150
	'EX_indole(e)'	EX_indole(e)	Indole exchange	[e] : indole <==>	0	150
	'EX_inoshp(e)'	EX_inoshp(e)	myo-Inositol hexakisphosphate exchange	[e] : inoshp <==>	0	150
	'EX_inospp1(e)'	EX_inospp1(e)	1D-myo-inositol 1,3,4,5,6-pentakisphosphate exchange	[e] : inospp1 <==>	0	150
	'EX_ins(e)'	EX_ins(e)	Inosine exchange	[e] : ins <==>	0	150
	'EX_k(e)'	EX_k(e)	K+ exchange	[e] : k <==>	0	150
	'EX_lac_D(e)'	EX_lac-D(e)	D-lactate exchange	[e] : lac-D <==>	0	0
	'EX_lac_L(e)'	EX_lac-L(e)	L-Lactate exchange	[e] : lac-L <==>	-10	0
	'EX_leu_L(e)'	EX_leu-L(e)	L-Leucine exchange	[e] : leu-L <==>	0	150
	'EX_lys_L(e)'	EX_lys-L(e)	L-Lysine exchange	[e] : lys-L <==>	0	150
	'EX_mal_L(e)'	EX_mal-L(e)	L-Malate exchange	[e] : mal-L <==>	0	150
	'EX_mg2(e)'	EX_mg2(e)	Mg exchange	[e] : mg2 <==>	0	150
	'EX_mn2(e)'	EX_mn2(e)	Mn2+ exchange	[e] : mn2 <==>	0	150
	'EX_mn4o(e)'	EX_mn4o(e)	Manganese(IV) oxide exchange	[e] : mn4o <==>	0	150
	'EX_mobd(e)'	EX_mobd(e)	Molybdate exchange	[e] : mobd <==>	0	150
	'EX_na1(e)'	EX_na1(e)	Sodium exchange	[e] : na1 <==>	-100	150
	'EX_nh4(e)'	EX_nh4(e)	Ammonium exchange	[e] : nh4 <==>	-100	0
	'EX_ni2(e)'	EX_ni2(e)	Ni2+ exchange	[e] : ni2 <==>	0	0
	'EX_nmn(e)'	EX_nmn(e)	NMN exchange	[e] : nmn <==>	0	0
	'EX_no2(e)'	EX_no2(e)	Nitrite exchange	[e] : no2 <==>	-100	100
	'EX_no3(e)'	EX_no3(e)	Nitrate exchange	[e] : no3 <==>	-100	100
	'EX_o2(e)'	EX_o2(e)	O2 exchange	[e] : o2 <==>	-20.42	150
	'EX_ocdca(e)'	EX_ocdca(e)	Octadecanoate (stearate) exchange	[e] : ocdca <==>	0	0
	'EX_orn_L(e)'	EX_orn-L(e)	Ornithine exchange	[e] : orn-L <==>	0	150
	'EX_pi(e)'	EX_pi(e)	Phosphate exchange	[e] : pi <==>	-100	150
	'EX_ppa(e)'	EX_ppa(e)	Propionate exchange	[e] : ppa <==>	0	0
	'EX_ptrc(e)'	EX_ptrc(e)	Putrescine exchange	[e] : ptrc <==>	0	0
	'EX_pyr(e)'	EX_pyr(e)	Pyruvate exchange	[e] : pyr <==>	0	0.872
	'EX_ser_L(e)'	EX_ser-L(e)	Exchange for Serine	[e] : ser-L <==>	0	150
	'EX_so3(e)'	EX_so3(e)	Sulfite exchange	[e] : so3 <==>	-100	100
	'EX_so4(e)'	EX_so4(e)	Sulfate exchange	[e] : so4 <==>	-100	100
	'EX_succ(e)'	EX_succ(e)	Succinate exchange	[e] : succ <==>	0	150
	'EX_thm(e)'	EX_thm(e)	Thiamin exchange	[e] : thm <==>	0	150
	'EX_thr_L(e)'	EX_thr-L(e)	L-Threonine exchange	[e] : thr-L <==>	0	150
	'EX_thymd(e)'	EX_thymd(e)	Thymidine exchange	[e] : thymd <==>	0	150
	'EX_tma(e)'	EX_tma(e)	Trimethylamine exchange	[e] : tma <==>	0	150
	'EX_tmao(e)'	EX_tmao(e)	Trimethylamine N-oxide exchange	[e] : tmao <==>	0	150
	'EX_trp_L(e)'	EX_trp-L(e)	L-Tryptophan exchange	[e] : trp-L <==>	0	150
	'EX_tsul(e)'	EX_tsul(e)	Thiosulfate exchange	[e] : tsul <==>	0	0
	'EX_ttdca(e)'	EX_ttdca(e)	tetradecanoate (n-C14:0) exchange	[e] : ttdca <==>	0	150
	'EX_tttnt(e)'	EX_tttnt(e)	tetrathionate exchange	[e] : tttnt <==>	0	150
	'EX_tyr_L(e)'	EX_tyr-L(e)	L-Tyrosine exchange	[e] : tyr-L <==>	0	150
	'EX_ura(e)'	EX_ura(e)	Uracil exchange	[e] : ura <==>	0	150
	'EX_urdio(e)'	EX_urdio(e)	Uranium dioxide exchange	[e] : urdio <==>	0	150
	'EX_uri(e)'	EX_uri(e)	Uridine exchange	[e] : uri <==>	0	150
	'EX_urnyl(e)'	EX_urnyl(e)	Uranyl exchange	[e] : urnyl <==>	0	150
	'EX_val_L(e)'	EX_val-L(e)	L-Valine exchange	[e] : val-L <==>	0	150
	'EX_wo4(e)'	EX_wo4(e)	tungstate exchange	[e] : wo4 <==>	0	150
	'EX_ficytcc_mfc'				-150	150
	'EX_ficytcc_mfc_b'				0	0
	'EX_fmnRD_mfc'				-150	150
	'EX_fmnRD_mfc_b'				0	0
	'EX_ribflv_mfc'				-150	150
	'EX_ribflv_mfc_b'				0	0
	'EX_NADH_mfc'				-150	150
	'EX_nadh_mfc_b'				0	150
	'EX_h_emm_b'				0	150
	'ribo_synthesis'				0	100
	'EX_ribflv_fmnRD_mfc_b'				0	0
	'Biomass'				0	100
	'EX_biomass'				0	100
	'EX_biomass_MET_3000'				0	100
	'EX_biomass_DET_3000'				0	100
	'EX_biomass_DET_ribflv_fmnRD_3000'				0	1000
	'EX_biomass_Mixed_3000'				0	100

## Sheet: ISO783
		Table S2. Reactions and GPR associations in iSO783. GPRs written using only gene locus IDs (SOxxx) are listed in column labeled geneAssociation.
		Pinchuk, G. E., Hill, E. A., Geydebrekht, O. V., De Ingeniis, J., Zhang, X., Osterman, A., . . . Reed, J. L. (2010). Constraint-based model of Shewanella oneidensis MR-1 metabolism: a tool for data analysis and hypothesis generation. PLoS Computational Biology, 6(6), e1000822. doi: 10.1371/journal.pcbi.1000822
		abbreviation	officialName	equation	geneAssociation	subSystem	proteinClass	proteinGeneAssociation	proteinAssociation
	'_4HBTE'	4HBTE	4-hydroxybenzoyl-CoA thioesterase	[c] : 4hbcoa + h2o <==> 4hbz + coa + h	SO1256	Xenobiotics Biodegradation and Metabolism	3.1.2.23	Hbzt (SO1256)	Hbzt
	'_5DOAN'	5DOAN	5'-deoxyadenosine nuclosidase	[c] : dad-5 + h2o --> 5drib + ade	( SO3705 or SO1322 )	Cofactor and Prosthetic Group Biosynthesis		( SO3705 (SO3705) ) or ( Mtn (SO1322) )	( SO3705 ) or ( Mtn )
	'A5PISO'	A5PISO	arabinose-5-phosphate isomerase	[c] : ru5p-D <==> ara5p		Alternate Carbon Metabolism	5.3.1.13
	'AACPS10'	AACPS10	acyl-[acyl-carrier-protein] synthetase (n-C14:0)	[c] : ACP + atp + fa1 --> amp + fa1ACP + ppi	SO0194	Cell Envelope Biosynthesis	6.2.1.20	SO0194 (SO0194)	SO0194
	'AACPS11'	AACPS11	acyl-[acyl-carrier-protein] synthetase (n-C15:0)	[c] : ACP + atp + fa3 --> amp + fa3ACP + ppi	SO0194	Cell Envelope Biosynthesis	6.2.1.20	SO0194 (SO0194)	SO0194
	'AACPS12'	AACPS12	acyl-[acyl-carrier-protein] synthetase (n-C16:0)	[c] : ACP + atp + fa6 --> amp + fa6ACP + ppi	SO0194	Cell Envelope Biosynthesis	6.2.1.20	SO0194 (SO0194)	SO0194
	'AACPS13'	AACPS13	acyl-[acyl-carrier-protein] synthetase (n-C17:0)	[c] : ACP + atp + fa11 --> amp + fa11ACP + ppi	SO0194	Cell Envelope Biosynthesis	6.2.1.20	SO0194 (SO0194)	SO0194
	'AACPS14'	AACPS14	acyl-[acyl-carrier-protein] synthetase (n-C15:1)	[c] : ACP + atp + pde --> amp + pdeACP + ppi	SO0194	Cell Envelope Biosynthesis	6.2.1.20	SO0194 (SO0194)	SO0194
	'AACPS15'	AACPS15	acyl-[acyl-carrier-protein] synthetase (n-C17:1)	[c] : ACP + atp + hpde --> amp + hpdeACP + ppi	SO0194	Cell Envelope Biosynthesis	6.2.1.20	SO0194 (SO0194)	SO0194
	'AACPS3'	AACPS3	acyl-[acyl-carrier-protein] synthetase (n-C16:0)	[c] : ACP + atp + hdca --> amp + palmACP + ppi	SO0194	Cell Envelope Biosynthesis	6.2.1.20	SO0194 (SO0194)	SO0194
	'AACPS4'	AACPS4	acyl-[acyl-carrier-protein] synthetase (n-C16:1)	[c] : ACP + atp + hdcea --> amp + hdeACP + ppi	SO0194	Cell Envelope Biosynthesis	6.2.1.20	SO0194 (SO0194)	SO0194
	'AACPS5'	AACPS5	acyl-[acyl-carrier-protein] synthetase (n-C18:1)	[c] : ACP + atp + ocdcea --> amp + octeACP + ppi	SO0194	Cell Envelope Biosynthesis	6.2.1.20	SO0194 (SO0194)	SO0194
	'AACPS6'	AACPS6	acyl-[acyl-carrier-protein] synthetase (n-C15:0)	[c] : ACP + atp + ptdca --> amp + pdACP + ppi	SO0194	Cell Envelope Biosynthesis	6.2.1.20	SO0194 (SO0194)	SO0194
	'AACPS7'	AACPS7	acyl-[acyl-carrier-protein] synthetase (n-C17:0)	[c] : ACP + atp + hpdca --> amp + hpdACP + ppi	SO0194	Cell Envelope Biosynthesis	6.2.1.20	SO0194 (SO0194)	SO0194
	'AACPS8'	AACPS8	acyl-[acyl-carrier-protein] synthetase (n-C18:0)	[c] : ACP + atp + ocdca --> amp + ocdACP + ppi	SO0194	Cell Envelope Biosynthesis	6.2.1.20	SO0194 (SO0194)	SO0194
	'AACPS9'	AACPS9	acyl-[acyl-carrier-protein] synthetase (n-C13:0)	[c] : ACP + atp + fa13 --> amp + fa13ACP + ppi	SO0194	Cell Envelope Biosynthesis	6.2.1.20	SO0194 (SO0194)	SO0194
	'ABTA'	ABTA	4-aminobutyrate transaminase	[c] : 4abut + akg --> glu-L + sucsal	SO1276	Arginine and Proline Metabolism	2.6.1.19	GabT (SO1276)	GabT
	'ACACCT'	ACACCT	acetyl-CoA:acetoacetyl-CoA transferase	[c] : acac + accoa --> aacoa + ac	( SO1891 and SO1892 )	Valine, Leucine, and Isoleucine Metabolism		AtoAD ( SO1891 and SO1892 )	AtoAD
	'ACALDi'	ACALDi	acetaldehyde dehydrogenase (acetylating)	[c] : acald + coa + nad --> accoa + h + nadh	SO2136	Pyruvate Metabolism	1.2.1.10	AdhE (SO2136)	AdhE
	'ACBIPGT'	ACBIPGT	Adenosyl cobainamide GTP transferase	[c] : adcobap + gtp + h --> adgcoba + ppi	SO1037	Cofactor and Prosthetic Group Biosynthesis		CobU (SO1037)	CobU
	'ACCOAC'	ACCOAC	acetyl-CoA carboxylase	[c] : accoa + atp + hco3 --> adp + h + malcoa + pi	( SO0511 and SO0840 )	Fatty Acid Synthesis	6.4.1.2	Acc ( SO0511 and SO0840 )	Acc
	'ACCOAL'	ACCOAL	acetate-CoA ligase (ADP-forming)	[c] : atp + coa + ppa --> adp + pi + ppcoa	( SO1900 or SO2743 )	Alternate Carbon Metabolism	6.2.1.13	( PrpE (SO1900) ) or ( Acs (SO2743) )	( PrpE ) or ( Acs )
	'ACGAMK'	ACGAMK	N-acetylglucosamine kinase	[c] : acgam + atp --> acgam6p + adp + h	SO3507	Alternate Carbon Metabolism	2.7.1.59	NagK (SO3507)	NagK
	'ACGAt2'	ACGAt2	N-Acetyl-D-glucosamine transport via proton symport	acgam[e] + h[e] --> acgam[c] + h[c]	SO3503	Transport, Extracellular		NagP (SO3503)	NagP
	'ACGK'	ACGK	acetylglutamate kinase	[c] : acglu + atp --> acg5p + adp	SO0276	Arginine and Proline Metabolism	2.7.2.8	ArgB (SO0276)	ArgB
	'ACGS'	ACGS	N-acetylglutamate synthase	[c] : accoa + glu-L --> acglu + coa + h	SO4245	Arginine and Proline Metabolism	2.3.1.1	ArgA (SO4245)	ArgA
	'ACHBS'	ACHBS	2-aceto-2-hydroxybutanoate synthase	[c] : 2obut + h + pyr --> 2ahbut + co2	( ( SO2278 and SO2279 ) or ( SO4346 and SO4347 ) )	Valine, Leucine, and Isoleucine Metabolism		( IlvH ( SO2278 and SO2279 ) ) or ( IlvG ( SO4346 and SO4347 ) )	( IlvH ) or ( IlvG )
	'ACKr'	ACKr	acetate kinase	[c] : ac + atp <==> actp + adp	( SO2915 or SO3613 )	Pyruvate Metabolism	2.7.2.1	( AckA (SO2915) ) or ( PurT (SO3613) )	( AckA ) or ( PurT )
	'ACLS'	ACLS	acetolactate synthase (Also catalyzes ACHBS)	[c] : h + (2) pyr --> alac-S + co2	( ( SO4346 and SO4347 ) or ( SO2278 and SO2279 ) )	Valine, Leucine, and Isoleucine Metabolism	4.1.3.18	( IlvG ( SO4346 and SO4347 ) ) or ( IlvH ( SO2278 and SO2279 ) )	( IlvG ) or ( IlvH )
	'ACMAT1'	ACMAT1	Acyl-[acyl-carrier-protein]:malonyl-[acyl-carrier-protein] C-acyltransferase (decarboxylating)	[c] : acACP + h + malACP --> ACP + actACP + co2	( SO2774 or SO3072 )	Fatty Acid Synthesis	2.3.1.41	( FabF (SO2774) ) or ( FabB (SO3072) )	( FabF ) or ( FabB )
	'ACOAD8'	ACOAD8	acyl-CoA dehydrogenase (isovaleryl-CoA)	[c] : ivcoa + nad --> 3mb2coa + h + nadh	SO1897	Valine, Leucine, and Isoleucine Metabolism	1.3.99.10	IvdA (SO1897)	IvdA
	'ACOATA'	ACOATA	Acetyl-CoA ACP transacylase	[c] : ACP + accoa <==> acACP + coa	( SO2778 or SO1742 or SO2901 or SO2853 )	Fatty Acid Synthesis	2.3.1.38	( FabH (SO2778) ) or ( FabH3 (SO1742) ) or ( FabH2 (SO2901) ) or ( FabH4 (SO2853) )	( FabH ) or ( FabH3 ) or ( FabH2 ) or ( FabH4 )
	'ACODA'	ACODA	acetylornithine deacetylase	[c] : acorn + h2o --> ac + orn-L		Arginine and Proline Metabolism	3.5.1.16
	'ACONT'	ACONT	aconitase	[c] : cit <==> icit	( SO0432 or SO0343 )	Citrate Cycle (TCA)	4.2.1.3	( AcnB (SO0432) ) or ( AcnD (SO0343) )	( AcnB ) or ( AcnD )
	'ACOTA'	ACOTA	acetylornithine transaminase	[c] : acorn + akg <==> acg5sa + glu-L	SO0617	Arginine and Proline Metabolism	2.6.1.11	ArgD (SO0617)	ArgD
	'ACPS1'	ACPS1	acyl-carrier protein synthase	[c] : apoACP + coa --> ACP + h + pap	SO1352	Cofactor and Prosthetic Group Biosynthesis	2.7.8.7	AcpS (SO1352)	AcpS
	'ACPSc'	ACPSc	[acyl-carrier-protein] phosphodiesterase	[c] : ACP + h2o --> apoACP + h + pan4p	SO3116	Cofactor and Prosthetic Group Biosynthesis	3.1.4.14	AcpD1 (SO3116)	AcpD1
	'ACS'	ACS	acetyl-CoA synthetase	[c] : ac + atp + coa --> accoa + amp + ppi	SO2743	Pyruvate Metabolism	6.2.1.1	Acs (SO2743)	Acs
	'ACt6'	ACt6	acetate transport in/out via proton symport	ac[e] + h[e] <==> ac[c] + h[c]		Transport, Extracellular
	'ADA'	ADA	Adenosine deaminase	[c] : adn + h + h2o --> ins + nh4	SO4731	Nucleotide Salvage Pathways	3.5.4.4	Add (SO4731)	Add
	'ADCL'	ADCL	4-aminobenzoate synthase	[c] : 4adcho --> 4abz + h + pyr	( SO2615 or SO2614 )	Cofactor and Prosthetic Group Biosynthesis		( PabC (SO2615) ) or ( SO2614 (SO2614) )	( PabC ) or ( SO2614 )
	'ADCOBAK'	ADCOBAK	Adenosyl cobinamide kinase	[c] : adcoba + atp --> adcobap + adp + h	SO1037	Cofactor and Prosthetic Group Biosynthesis		CobU (SO1037)	CobU
	'ADCOBAS'	ADCOBAS	adenosylcobinamide-phosphate synthase	[c] : 1ap2ol + adcobhex --> adcoba + h2o	SO1321	Cofactor and Prosthetic Group Biosynthesis		CbiB (SO1321)	CbiB
	'ADCOBHEXS'	ADCOBHEXS	adenosylcobyric acid synthase	[c] : adcobdam + (4) atp + (4) gln-L + (4) h2o --> adcobhex + (4) adp + (4) glu-L + (4) h + (4) pi	SO1038	Cofactor and Prosthetic Group Biosynthesis		CobQ (SO1038)	CobQ
	'ADCS'	ADCS	4-amino-4-deoxychorismate synthase	[c] : chor + gln-L --> 4adcho + glu-L	( SO0613 and SO2221 )	Cofactor and Prosthetic Group Biosynthesis		( PabA (SO0613) and PabBec (SO2221) )	( PabA and PabBec )
	'ADK1'	ADK1	adenylate kinase	[c] : amp + atp <==> (2) adp	SO2018	Nucleotide Salvage Pathways	2.7.4.3	Adk (SO2018)	Adk
	'ADK3'	ADK3	guanylate kinase (aMP:gTP)	[c] : amp + gtp <==> adp + gdp	SO2018	Nucleotide Salvage Pathways	2.7.4.8	Adk (SO2018)	Adk
	'ADK4'	ADK4	adentylate kinase (ITP)	[c] : amp + itp <==> adp + idp	SO2018	Nucleotide Salvage Pathways		Adk (SO2018)	Adk
	'ADMDC'	ADMDC	Adenosylmethionine decarboxylase	[c] : amet + h <==> ametam + co2	SO1871	Arginine and Proline Metabolism	4.1.1.50	SpeD (SO1871)	SpeD
	'ADNCYC'	ADNCYC	adenylate cyclase	[c] : atp --> camp + ppi	( SO4312 or SO1329 or SO3778 )	Nucleotide Salvage Pathways	4.6.1.1	( CyaA (SO4312) ) or ( CyaC (SO1329) ) or ( CyaB (SO3778) )	( CyaA ) or ( CyaC ) or ( CyaB )
	'ADNK1'	ADNK1	adenosine kinase	[c] : adn + atp --> adp + amp + h	SO2018	Nucleotide Salvage Pathways	2.7.1.20	Adk (SO2018)	Adk
	'ADNt2'	ADNt2	adenosine transport in via proton symport	adn[e] + h[e] --> adn[c] + h[c]	( SO1214 or SO4296 or SO3706 or SO0093 )	Transport, Extracellular		( NupC (SO1214) ) or ( NupC2 (SO4296) ) or ( NupC3 (SO3706) ) or ( NupC4 (SO0093) )	( NupC ) or ( NupC2 ) or ( NupC3 ) or ( NupC4 )
	'ADPT'	ADPT	adenine phosphoribosyltransferase	[c] : ade + prpp --> amp + ppi	SO2012	Nucleotide Salvage Pathways	2.4.2.7	Apt (SO2012)	Apt
	'ADSK'	ADSK	adenylyl-sulfate kinase	[c] : aps + atp --> adp + h + paps	SO3723	Cysteine Metabolism	2.7.1.25	CysC (SO3723)	CysC
	'ADSL1r'	ADSL1r	adenylsuccinate lyase	[c] : dcamp <==> amp + fum	SO2635	Purine and Pyrimidine Biosynthesis	4.3.2.2	PurB (SO2635)	PurB
	'ADSL2r'	ADSL2r	adenylosuccinate lyase	[c] : 25aics <==> aicar + fum	SO2635	Purine and Pyrimidine Biosynthesis	4.3.2.2	PurB (SO2635)	PurB
	'ADSS'	ADSS	adenylosuccinate synthetase	[c] : asp-L + gtp + imp --> dcamp + gdp + (2) h + pi	( SO1258 or SO3937 )	Purine and Pyrimidine Biosynthesis	6.3.4.4	( PurA2 (SO1258) ) or ( PurA (SO3937) )	( PurA2 ) or ( PurA )
	'AGDC'	AGDC	N-acetylglucosamine-6-phosphate deacetylase	[c] : acgam6p + h2o --> ac + gam6p	SO3505	Alternate Carbon Metabolism	3.5.1.25	NagA (SO3505)	NagA
	'AGPR'	AGPR	N-acetyl-g-glutamyl-phosphate reductase	[c] : acg5sa + nadp + pi <==> acg5p + h + nadph	SO0275	Arginine and Proline Metabolism	1.2.1.38	ArgC (SO0275)	ArgC
	'AHAI'	AHAI	acetohydroxy acid isomeroreductase	[c] : alac-S + h + nadph --> 23dhmb + nadp	SO4349	Valine, Leucine, and Isoleucine Metabolism	1.1.1.86	IlvCec (SO4349)	IlvCec
	'AHCYSNS'	AHCYSNS	adenosylhomocysteine nucleosidase	[c] : ahcys + h2o --> ade + rhcys	( SO1322 or SO3705 )	Methionine Metabolism	3.2.2.9	( Mtn (SO1322) ) or ( SO3705 (SO3705) )	( Mtn ) or ( SO3705 )
	'AHSERL'	AHSERL	O-acetylhomoserine (thiol)-lyase	[c] : achms + ch4s --> ac + h + met-L	SO1095	Methionine Metabolism	4.2.99.10	MetAC (SO1095)	MetAC
	'AHSERL2'	AHSERL2	O-acetylhomoserine (thiol)-lyase	[c] : achms + h2s --> ac + hcys-L	SO1095	Methionine Metabolism	4.2.99.8	MetAC (SO1095)	MetAC
	'AICART'	AICART	phosphoribosylaminoimidazolecarboxamide formyltransferase	[c] : 10fthf + aicar <==> fprica + thf	SO0442	Purine and Pyrimidine Biosynthesis	2.1.2.3	PurH (SO0442)	PurH
	'AIRC2'	AIRC2	phosphoribosylaminoimidazole carboxylase	[c] : air + atp + hco3 --> 5caiz + adp + h + pi	SO3555	Purine and Pyrimidine Biosynthesis		PurK (SO3555)	PurK
	'AIRC3'	AIRC3	phosphoribosylaminoimidazole carboxylase (mutase rxn)	[c] : 5aizc <==> 5caiz	SO3554	Purine and Pyrimidine Biosynthesis		PurE (SO3554)	PurE
	'AKGD'	AKGD	2-oxoglutarate dehydrogenase	[c] : akg + coa + nad --> co2 + nadh + succoa	( SO0426 and SO1930 and SO1931 )	Citrate Cycle (TCA)		( LpdA (SO0426) and SucAec (SO1930) and SucBec (SO1931) )	( LpdA and SucAec and SucBec )
	'AKGt6'	AKGt6	2-oxoglutarate transport in/out via proton symport	akg[e] + h[e] <==> akg[c] + h[c]		Transport, Extracellular
	'ALA_Dt4'	ALA_Dt4	D-Alanine-Sodium symporter	ala-D[e] + na1[e] --> ala-D[c] + na1[c]	( SO3541 or SO0858 or SO3063 )	Transport, Extracellular		( SO3541 (SO3541) ) or ( AgcS (SO0858) ) or ( SO3063 (SO3063) )	( SO3541 ) or ( AgcS ) or ( SO3063 )
	'ALAALA'	ALAALA	D-alanine-D-alanine ligase (reversible)	[c] : (2) ala-D + atp <==> adp + alaala + h + pi	SO2217	Cell Envelope Biosynthesis	6.3.2.4	DdlA (SO2217)	DdlA
	'ALAD_L'	ALAD_L	L-alanine dehydrogenase	[c] : ala-L + h2o + nad --> h + nadh + nh4 + pyr	SO2304	Alanine and Aspartate Metabolism	1.4.1.1	Ald (SO2304)	Ald
	'ALAR'	ALAR	alanine racemase	[c] : ala-L <==> ala-D	SO3916	Alanine and Aspartate Metabolism	5.1.1.1	Alrec (SO3916)	Alrec
	'ALAt4'	ALAt4	Alanine-Sodium symporter	ala-L[e] + na1[e] --> ala-L[c] + na1[c]	( SO3541 or SO0858 or SO3063 )	Transport, Extracellular		( SO3541 (SO3541) ) or ( AgcS (SO0858) ) or ( SO3063 (SO3063) )	( SO3541 ) or ( AgcS ) or ( SO3063 )
	'ALATA_D2'	ALATA_D2	D-alanine transaminase	[c] : ala-D + pydx5p --> pyam5p + pyr	SO3471	Cofactor and Prosthetic Group Biosynthesis		GlyA (SO3471)	GlyA
	'ALATA_L'	ALATA_L	L-alanine transaminase	[c] : akg + ala-L <==> glu-L + pyr		Alanine and Aspartate Metabolism	2.6.1.2
	'ALATA_L2'	ALATA_L2	alanine transaminase	[c] : ala-L + pydx5p --> pyam5p + pyr	SO3471	Cofactor and Prosthetic Group Biosynthesis		GlyA (SO3471)	GlyA
	'ALATRS'	ALATRS	Alanyl-tRNA synthetase	[c] : ala-L + atp + trnaala --> alatrna + amp + ppi	SO3428	Alanine and Aspartate Metabolism	6.1.1.7	AlaS (SO3428)	AlaS
	'ALCD2x'	ALCD2x	alcohol dehydrogenase (ethanol: NAD)	[c] : etoh + nad <==> acald + h + nadh	SO2136	Alternate Carbon Metabolism	1.1.1.1	AdhE (SO2136)	AdhE
	'ALDD2x'	ALDD2x	aldehyde dehydrogenase (acetaldehyde, NAD)	[c] : acald + h2o + nad --> ac + (2) h + nadh	SO4480	Alternate Carbon Metabolism	1.2.1.3	AldA (SO4480)	AldA
	'AMAA'	AMAA	N-acetylmuramoyl-L-alanine amidase	[c] : acmama + h2o --> acmam + ala-L	SO0600	Unassigned	3.5.1.28	AmiB (SO0600)	AmiB
	'AMALT1'	AMALT1	Amylomaltase (maltotriose)	[c] : malt + malttr --> glc-D + maltttr	SO1493	Alternate Carbon Metabolism	2.4.1.25	MalQ (SO1493)	MalQ
	'AMALT2'	AMALT2	Amylomaltase (maltotetraose)	[c] : malt + maltttr --> glc-D + maltpt	SO1493	Alternate Carbon Metabolism	2.4.1.25	MalQ (SO1493)	MalQ
	'AMALT3'	AMALT3	Amylomaltase (maltopentaose)	[c] : malt + maltpt --> glc-D + malthx	SO1493	Alternate Carbon Metabolism	2.4.1.25	MalQ (SO1493)	MalQ
	'AMALT4'	AMALT4	Amylomaltase (maltohexaose)	[c] : malt + malthx --> glc-D + malthp	SO1493	Alternate Carbon Metabolism	2.4.1.25	MalQ (SO1493)	MalQ
	'AMAOT'	AMAOT	adenosylmethionine-8-amino-7-oxononanoate transaminase	[c] : 8aonn + amet <==> amob + dann	SO2741	Cofactor and Prosthetic Group Biosynthesis	2.6.1.62	BioAec (SO2741)	BioAec
	'AMMQT7_2'	AMMQT7_2	S-adenosylmethione:2-demthylmenaquinone methyltransferase (menaquinone 7)	[c] : 2dmmq7 + amet --> ahcys + h + mqn7	SO4199	Cofactor and Prosthetic Group Biosynthesis		UbiE (SO4199)	UbiE
	'AMMQT7_3'	AMMQT7_3	S-adenosylmethione:menaquinone methyltransferase (methylmenaquinone 7)	[c] : amet + mqn7 --> ahcys + h + mmqn7		Cofactor and Prosthetic Group Biosynthesis
	'AMPMS'	AMPMS	4-amino-2-methyl-5-phosphomethylpyrimidine synthetase	[c] : air + h2o --> 4ampm + (2) for + (4) h	SO2445	Cofactor and Prosthetic Group Biosynthesis		ThiC (SO2445)	ThiC
	'ANPRT'	ANPRT	anthranilate phosphoribosyltransferase	[c] : anth + prpp --> ppi + pran	SO3021	Tyrosine, Tryptophan, and Phenylalanine Metabolism	2.4.2.18	TrpD1 (SO3021)	TrpD1
	'ANS1'	ANS1	anthranilate synthase	[c] : chor + gln-L --> anth + glu-L + h + pyr	( SO3019 and SO3020 )	Tyrosine, Tryptophan, and Phenylalanine Metabolism	4.1.3.27	( TrpEec (SO3019) and TrpG (SO3020) )	( TrpEec and TrpG )
	'AOXS'	AOXS	8-amino-7-oxononanoate synthase	[c] : ala-L + h + pmcoa <==> 8aonn + co2 + coa	SO2739	Cofactor and Prosthetic Group Biosynthesis	2.3.1.47	BioF (SO2739)	BioF
	'AP4AH'	AP4AH	bis(5'-nucleosyl)-tetraphosphatase	[c] : ap4a + h2o --> (2) adp + (2) h	SO3641	Nucleotide Salvage Pathways	3.6.1.41	ApaH (SO3641)	ApaH
	'AP5AH'	AP5AH	Ap5A hydrolase	[c] : ap5a + h2o --> adp + atp + (2) h	SO3641	Nucleotide Salvage Pathways		ApaH (SO3641)	ApaH
	'APRAUR'	APRAUR	5-amino-6-(5-phosphoribosylamino)uracil reductase	[c] : 5apru + h + nadph --> 5aprbu + nadp	SO3469	Cofactor and Prosthetic Group Biosynthesis	1.1.1.193	RibDec (SO3469)	RibDec
	'ARGabc'	ARGabc	L-arginine transport via ABC system	arg-L[e] + atp[c] + h2o[c] --> adp[c] + arg-L[c] + h[c] + pi[c]	( SO1044 and SO1043 and SO1042 )	Transport, Extracellular		( YqiX (SO1044) and YqiY (SO1043) and YqiZ (SO1042) )	( YqiX and YqiY and YqiZ )
	'ARGDC'	ARGDC	arginine decarboxylase	[c] : arg-L + h --> agm + co2	SO1870	Arginine and Proline Metabolism	4.1.1.19	SpeA (SO1870)	SpeA
	'ARGSL'	ARGSL	argininosuccinate lyase	[c] : argsuc <==> arg-L + fum	SO0279	Arginine and Proline Metabolism	4.3.2.1	ArgH (SO0279)	ArgH
	'ARGSS'	ARGSS	argininosuccinate synthase	[c] : asp-L + atp + citr-L --> amp + argsuc + h + ppi	SO0278	Arginine and Proline Metabolism	6.3.4.5	ArgG (SO0278)	ArgG
	'ARGTRS'	ARGTRS	Arginyl-tRNA synthetase	[c] : arg-L + atp + trnaarg --> amp + argtrna + ppi	SO4123	Arginine and Proline Metabolism	6.1.1.19	ArgS (SO4123)	ArgS
	'ARSRD2'	ARSRD2	arsenate reductase (glutaredoxin)	[c] : arsna + (2) gthrd + (2) h --> arsni2 + gthox + h2o	( SO2871 or SO0533 or SO2745 )	Energy Metabolism	1.20.4.1	( ArsC3 (SO2871) ) or ( ArsC2 (SO0533) ) or ( ArsC1 (SO2745) )	( ArsC3 ) or ( ArsC2 ) or ( ArsC1 )
	'ARSt'	ARSt	Arsenite transporter	arsna[e] + h[e] <==> arsna[c] + h[c]	SO1052	Transport, Extracellular		PitBec (SO1052)	PitBec
	'ARSt1'	ARSt1	arsenite transporter via uniport	arsni2[c] --> arsni2[e]	SO0534	Transport, Extracellular		Arst (SO0534)	Arst
	'ASAD'	ASAD	aspartate-semialdehyde dehydrogenase	[c] : aspsa + nadp + pi <==> 4pasp + h + nadph	SO3070	Threonine and Lysine Metabolism	1.2.1.11	Asd (SO3070)	Asd
	'ASNN'	ASNN	L-asparaginase	[c] : asn-L + h2o --> asp-L + nh4	( SO2115 or SO2421 )	Alanine and Aspartate Metabolism	3.5.1.1	( YbiK (SO2115) ) or ( AnsA (SO2421) )	( YbiK ) or ( AnsA )
	'ASNS1'	ASNS1	asparagine synthase (glutamine-hydrolysing)	[c] : asp-L + atp + gln-L + h2o --> amp + asn-L + glu-L + h + ppi	( SO3175 or SO2767 )	Alanine and Aspartate Metabolism	6.3.5.4	( WbpS (SO3175) ) or ( AsnB (SO2767) )	( WbpS ) or ( AsnB )
	'ASNTRS'	ASNTRS	Asparaginyl-tRNA synthetase	[c] : asn-L + atp + trnaasn --> amp + asntrna + ppi	SO2218	Alanine and Aspartate Metabolism	6.1.1.22	AsnS (SO2218)	AsnS
	'ASP1DC'	ASP1DC	aspartate 1-decarboxylase	[c] : asp-L + h --> ala-B + co2		Alanine and Aspartate Metabolism	4.1.1.11
	'ASPCT'	ASPCT	aspartate carbamoyltransferase	[c] : asp-L + cbp --> cbasp + h + pi	SO1301	Purine and Pyrimidine Biosynthesis	2.1.3.2	PyrB (SO1301)	PyrB
	'ASPK'	ASPK	aspartate kinase	[c] : asp-L + atp <==> 4pasp + adp	( SO3415 or SO4055 or SO3986 or SO3427 )	Threonine and Lysine Metabolism	2.7.2.4	( ThrA (SO3415) ) or ( MetL (SO4055) ) or ( LysCec (SO3986) ) or ( AspK (SO3427) )	( ThrA ) or ( MetL ) or ( LysCec ) or ( AspK )
	'ASPO3'	ASPO3	L-aspartate oxidase	[c] : asp-L + ubq8 --> h + iasp + ubq8h2	SO1341	Cofactor and Prosthetic Group Biosynthesis		NadB (SO1341)	NadB
	'ASPO5'	ASPO5	L-aspartate oxidase	[c] : asp-L + fum --> h + iasp + succ	SO1341	Cofactor and Prosthetic Group Biosynthesis		NadB (SO1341)	NadB
	'ASPO6'	ASPO6	L-aspartate oxidase	[c] : asp-L + o2 --> h + h2o2 + iasp	SO1341	Cofactor and Prosthetic Group Biosynthesis		NadB (SO1341)	NadB
	'ASPO8'	ASPO8	L-aspartate oxidase	[c] : asp-L + mqn7 --> h + iasp + mql7	SO1341	Cofactor and Prosthetic Group Biosynthesis		NadB (SO1341)	NadB
	'ASPO9'	ASPO9	L-aspartate oxidase	[c] : asp-L + mmqn7 --> h + iasp + mmql7	SO1341	Cofactor and Prosthetic Group Biosynthesis		NadB (SO1341)	NadB
	'ASPt2_3'	ASPt2_3	L-asparate transport via proton symport (3 H)	asp-L[e] + (3) h[e] --> asp-L[c] + (3) h[c]	SO4417	Transport, Extracellular		DcuB (SO4417)	DcuB
	'ASPTA1'	ASPTA1	aspartate transaminase	[c] : akg + asp-L <==> glu-L + oaa	( SO2406 or SO2350 )	Alanine and Aspartate Metabolism	2.6.1.1	( AspC2 (SO2406) ) or ( AspC1 (SO2350) )	( AspC2 ) or ( AspC1 )
	'ASPTA4'	ASPTA4	aspartate transaminase	[c] : akg + cys-L <==> glu-L + mercppyr	( SO2350 or SO2406 )	Cysteine Metabolism	2.6.1.1	( AspC1 (SO2350) ) or ( AspC2 (SO2406) )	( AspC1 ) or ( AspC2 )
	'ASPTRS'	ASPTRS	Aspartyl-tRNA synthetase	[c] : asp-L + atp + trnaasp --> amp + asptrna + ppi	SO2433	Alanine and Aspartate Metabolism	6.1.1.12	AspS (SO2433)	AspS
	'AST'	AST	Arginine succinyltransferase	[c] : arg-L + succoa --> coa + h + sucarg	SO0618	Arginine and Proline Metabolism	2.3.1.109	AstA (SO0618)	AstA
	'ATPM'	ATPM	ATP maintenance requirment	[c] : atp + h2o --> adp + h + pi			3.6.1.15
	'ATPPRT'	ATPPRT	ATP phosphoribosyltransferase	[c] : atp + prpp --> ppi + prbatp	SO2074	Histidine Metabolism	2.4.2.17	HisG (SO2074)	HisG
	'ATPS4r'	ATPS4r	ATP synthase (four protons for one ATP)	adp[c] + (4) h[e] + pi[c] <==> atp[c] + (3) h[c] + h2o[c]	( ( SO4751 and SO4752 and SO4753 ) and ( SO4746 and SO4747 and SO4748 and SO4749 and SO4750 ) and SO4754 )	Energy Metabolism	3.6.3.14	( AtpF0 ( SO4751 and SO4752 and SO4753 ) and AtpF1 ( SO4746 and SO4747 and SO4748 and SO4749 and SO4750 ) and AtpI (SO4754) )	( AtpF0 and AtpF1 and AtpI )
	'BPNT'	BPNT	3',5'-bisphosphate nucleotidase	[c] : h2o + pap --> amp + pi	( SO0191 or SO1655 )	Cysteine Metabolism	3.1.3.7	( CysQ1 (SO0191) ) or ( CysQ2 (SO1655) )	( CysQ1 ) or ( CysQ2 )
	'BTS2'	BTS2	biotin synthase (ala-L producing)	[c] : cys-L + dtbt <==> ala-L + btn + (2) h	SO2740	Cofactor and Prosthetic Group Biosynthesis		BioBec (SO2740)	BioBec
	'C120SN'	C120SN	Fatty acid biosynthesis (n-C12:0)	[c] : actACP + (14) h + (4) malACP + (10) nadph --> (4) ACP + (4) co2 + ddcaACP + (5) h2o + (10) nadp	( ( SO1856 and SO2774 and SO2776 and SO1800 ) or ( SO3072 and SO2776 and SO1800 and SO1640 ) or ( SO2774 and SO2776 and SO1800 and SO1640 ) or ( SO1856 and SO3072 and SO2776 and SO1800 ) )	Fatty Acid Synthesis		( FabA (SO1856) and FabF (SO2774) and FabG (SO2776) and FabI (SO1800) ) or ( FabB (SO3072) and FabG (SO2776) and FabI (SO1800) and FabZ (SO1640) ) or ( FabF (SO2774) and FabG (SO2776) and FabI (SO1800) and FabZ (SO1640) ) or ( FabA (SO1856) and FabB (SO3072) and FabG (SO2776) and FabI (SO1800) )	( FabA and FabF and FabG and FabI ) or ( FabB and FabG and FabI and FabZ ) or ( FabF and FabG and FabI and FabZ ) or ( FabA and FabB and FabG and FabI )
	'C130ISN'	C130ISN	b-ketoacyl synthetase (Iso-C13:0)	[c] : fa7ACP + (9) h + (3) malACP + (6) nadph --> (3) ACP + (3) co2 + fa13ACP + (3) h2o + (6) nadp	( ( SO1856 and SO3072 and SO2776 and SO1800 ) or ( SO1856 and SO2774 and SO2776 and SO1800 ) or ( SO3072 and SO2776 and SO1800 and SO1640 ) or ( SO2774 and SO2776 and SO1800 and SO1640 ) )	Fatty Acid Synthesis	2.3.1.41	( FabA (SO1856) and FabB (SO3072) and FabG (SO2776) and FabI (SO1800) ) or ( FabA (SO1856) and FabF (SO2774) and FabG (SO2776) and FabI (SO1800) ) or ( FabB (SO3072) and FabG (SO2776) and FabI (SO1800) and FabZ (SO1640) ) or ( FabF (SO2774) and FabG (SO2776) and FabI (SO1800) and FabZ (SO1640) )	( FabA and FabB and FabG and FabI ) or ( FabA and FabF and FabG and FabI ) or ( FabB and FabG and FabI and FabZ ) or ( FabF and FabG and FabI and FabZ )
	'C140ISN'	C140ISN	b-ketoacyl synthetase (Iso-C14:0)	[c] : fa8ACP + (12) h + (4) malACP + (8) nadph --> (4) ACP + (4) co2 + fa1ACP + (4) h2o + (8) nadp	( ( SO1856 and SO3072 and SO2776 and SO1800 ) or ( SO1856 and SO2774 and SO2776 and SO1800 ) or ( SO3072 and SO2776 and SO1800 and SO1640 ) or ( SO2774 and SO2776 and SO1800 and SO1640 ) )	Fatty Acid Synthesis	2.3.1.41	( FabA (SO1856) and FabB (SO3072) and FabG (SO2776) and FabI (SO1800) ) or ( FabA (SO1856) and FabF (SO2774) and FabG (SO2776) and FabI (SO1800) ) or ( FabB (SO3072) and FabG (SO2776) and FabI (SO1800) and FabZ (SO1640) ) or ( FabF (SO2774) and FabG (SO2776) and FabI (SO1800) and FabZ (SO1640) )	( FabA and FabB and FabG and FabI ) or ( FabA and FabF and FabG and FabI ) or ( FabB and FabG and FabI and FabZ ) or ( FabF and FabG and FabI and FabZ )
	'C140SN'	C140SN	Fatty acid biosynthesis (n-C14:0)	[c] : actACP + (17) h + (5) malACP + (12) nadph --> (5) ACP + (5) co2 + (6) h2o + myrsACP + (12) nadp	( ( SO1856 and SO2774 and SO2776 and SO1800 ) or ( SO2774 and SO2776 and SO1800 and SO1640 ) or ( SO3072 and SO2776 and SO1800 and SO1640 ) or ( SO1856 and SO3072 and SO2776 and SO1800 ) )	Fatty Acid Synthesis		( FabA (SO1856) and FabF (SO2774) and FabG (SO2776) and FabI (SO1800) ) or ( FabF (SO2774) and FabG (SO2776) and FabI (SO1800) and FabZ (SO1640) ) or ( FabB (SO3072) and FabG (SO2776) and FabI (SO1800) and FabZ (SO1640) ) or ( FabA (SO1856) and FabB (SO3072) and FabG (SO2776) and FabI (SO1800) )	( FabA and FabF and FabG and FabI ) or ( FabF and FabG and FabI and FabZ ) or ( FabB and FabG and FabI and FabZ ) or ( FabA and FabB and FabG and FabI )
	'C150ISN'	C150ISN	b-ketoacyl synthetase (Iso-C15:0)	[c] : fa7ACP + (12) h + (4) malACP + (8) nadph --> (4) ACP + (4) co2 + fa3ACP + (4) h2o + (8) nadp	( ( SO1856 and SO3072 and SO2776 and SO1800 ) or ( SO1856 and SO2774 and SO2776 and SO1800 ) or ( SO3072 and SO2776 and SO1800 and SO1640 ) or ( SO2774 and SO2776 and SO1800 and SO1640 ) )	Fatty Acid Synthesis	2.3.1.41	( FabA (SO1856) and FabB (SO3072) and FabG (SO2776) and FabI (SO1800) ) or ( FabA (SO1856) and FabF (SO2774) and FabG (SO2776) and FabI (SO1800) ) or ( FabB (SO3072) and FabG (SO2776) and FabI (SO1800) and FabZ (SO1640) ) or ( FabF (SO2774) and FabG (SO2776) and FabI (SO1800) and FabZ (SO1640) )	( FabA and FabB and FabG and FabI ) or ( FabA and FabF and FabG and FabI ) or ( FabB and FabG and FabI and FabZ ) or ( FabF and FabG and FabI and FabZ )
	'C150SN'	C150SN	b-ketoacyl synthetase (C15:0)	[c] : fa14ACP + (15) h + (5) malACP + (10) nadph --> (5) ACP + (5) co2 + (5) h2o + (10) nadp + pdACP	( ( SO1856 and SO3072 and SO2776 and SO1800 ) or ( SO1856 and SO2774 and SO2776 and SO1800 ) or ( SO3072 and SO2776 and SO1800 and SO1640 ) or ( SO2774 and SO2776 and SO1800 and SO1640 ) )	Fatty Acid Synthesis	2.3.1.41	( FabA (SO1856) and FabB (SO3072) and FabG (SO2776) and FabI (SO1800) ) or ( FabA (SO1856) and FabF (SO2774) and FabG (SO2776) and FabI (SO1800) ) or ( FabB (SO3072) and FabG (SO2776) and FabI (SO1800) and FabZ (SO1640) ) or ( FabF (SO2774) and FabG (SO2776) and FabI (SO1800) and FabZ (SO1640) )	( FabA and FabB and FabG and FabI ) or ( FabA and FabF and FabG and FabI ) or ( FabB and FabG and FabI and FabZ ) or ( FabF and FabG and FabI and FabZ )
	'C151SN'	C151SN	Fatty acid biosynthesis (n-C15:1)	[c] : (17) h + (6) malACP + (11) nadph + ppcoa --> (5) ACP + (6) co2 + coa + (6) h2o + (11) nadp + pdeACP	( SO1856 and SO3072 and SO2774 and SO2776 and SO1800 and SO1640 )	Fatty Acid Synthesis		( FabA (SO1856) and FabB (SO3072) and FabF (SO2774) and FabG (SO2776) and FabI (SO1800) and FabZ (SO1640) )	( FabA and FabB and FabF and FabG and FabI and FabZ )
	'C160ISN'	C160ISN	b-ketoacyl synthetase (Iso-C16:0)	[c] : fa8ACP + (15) h + (5) malACP + (10) nadph --> (5) ACP + (5) co2 + fa6ACP + (5) h2o + (10) nadp	( ( SO1856 and SO3072 and SO2776 and SO1800 ) or ( SO1856 and SO2774 and SO2776 and SO1800 ) or ( SO3072 and SO2776 and SO1800 and SO1640 ) or ( SO2774 and SO2776 and SO1800 and SO1640 ) )	Fatty Acid Synthesis	2.3.1.41	( FabA (SO1856) and FabB (SO3072) and FabG (SO2776) and FabI (SO1800) ) or ( FabA (SO1856) and FabF (SO2774) and FabG (SO2776) and FabI (SO1800) ) or ( FabB (SO3072) and FabG (SO2776) and FabI (SO1800) and FabZ (SO1640) ) or ( FabF (SO2774) and FabG (SO2776) and FabI (SO1800) and FabZ (SO1640) )	( FabA and FabB and FabG and FabI ) or ( FabA and FabF and FabG and FabI ) or ( FabB and FabG and FabI and FabZ ) or ( FabF and FabG and FabI and FabZ )
	'C160SN'	C160SN	Fatty acid biosynthesis (n-C16:0)	[c] : actACP + (20) h + (6) malACP + (14) nadph --> (6) ACP + (6) co2 + (7) h2o + (14) nadp + palmACP	( ( SO1856 and SO3072 and SO2776 and SO1800 ) or ( SO2774 and SO2776 and SO1800 and SO1640 ) or ( SO1856 and SO2774 and SO2776 and SO1800 ) or ( SO3072 and SO2776 and SO1800 and SO1640 ) )	Fatty Acid Synthesis		( FabA (SO1856) and FabB (SO3072) and FabG (SO2776) and FabI (SO1800) ) or ( FabF (SO2774) and FabG (SO2776) and FabI (SO1800) and FabZ (SO1640) ) or ( FabA (SO1856) and FabF (SO2774) and FabG (SO2776) and FabI (SO1800) ) or ( FabB (SO3072) and FabG (SO2776) and FabI (SO1800) and FabZ (SO1640) )	( FabA and FabB and FabG and FabI ) or ( FabF and FabG and FabI and FabZ ) or ( FabA and FabF and FabG and FabI ) or ( FabB and FabG and FabI and FabZ )
	'C161SN'	C161SN	Fatty acid biosynthesis (n-C16:1)	[c] : actACP + (19) h + (6) malACP + (13) nadph --> (6) ACP + (6) co2 + (7) h2o + hdeACP + (13) nadp	( SO1856 and SO3072 and SO2776 and SO1800 and SO1640 )	Fatty Acid Synthesis		( FabA (SO1856) and FabB (SO3072) and FabG (SO2776) and FabI (SO1800) and FabZ (SO1640) )	( FabA and FabB and FabG and FabI and FabZ )
	'C170ISN'	C170ISN	b-ketoacyl synthetase (Iso-C17:0)	[c] : fa7ACP + (15) h + (5) malACP + (10) nadph --> (5) ACP + (5) co2 + fa11ACP + (5) h2o + (10) nadp	( ( SO1856 and SO3072 and SO2776 and SO1800 ) or ( SO1856 and SO2774 and SO2776 and SO1800 ) or ( SO3072 and SO2776 and SO1800 and SO1640 ) or ( SO2774 and SO2776 and SO1800 and SO1640 ) )	Fatty Acid Synthesis	2.3.1.41	( FabA (SO1856) and FabB (SO3072) and FabG (SO2776) and FabI (SO1800) ) or ( FabA (SO1856) and FabF (SO2774) and FabG (SO2776) and FabI (SO1800) ) or ( FabB (SO3072) and FabG (SO2776) and FabI (SO1800) and FabZ (SO1640) ) or ( FabF (SO2774) and FabG (SO2776) and FabI (SO1800) and FabZ (SO1640) )	( FabA and FabB and FabG and FabI ) or ( FabA and FabF and FabG and FabI ) or ( FabB and FabG and FabI and FabZ ) or ( FabF and FabG and FabI and FabZ )
	'C170SN'	C170SN	b-ketoacyl synthetase (C17:0)	[c] : fa14ACP + (18) h + (6) malACP + (12) nadph --> (6) ACP + (6) co2 + (6) h2o + hpdACP + (12) nadp	( ( SO1856 and SO3072 and SO2776 and SO1800 ) or ( SO1856 and SO2774 and SO2776 and SO1800 ) or ( SO3072 and SO2776 and SO1800 and SO1640 ) or ( SO2774 and SO2776 and SO1800 and SO1640 ) )	Fatty Acid Synthesis	2.3.1.41	( FabA (SO1856) and FabB (SO3072) and FabG (SO2776) and FabI (SO1800) ) or ( FabA (SO1856) and FabF (SO2774) and FabG (SO2776) and FabI (SO1800) ) or ( FabB (SO3072) and FabG (SO2776) and FabI (SO1800) and FabZ (SO1640) ) or ( FabF (SO2774) and FabG (SO2776) and FabI (SO1800) and FabZ (SO1640) )	( FabA and FabB and FabG and FabI ) or ( FabA and FabF and FabG and FabI ) or ( FabB and FabG and FabI and FabZ ) or ( FabF and FabG and FabI and FabZ )
	'C171SN'	C171SN	b-ketoacyl synthetase (C17:1)	[c] : (20) h + (7) malACP + (13) nadph + ppcoa --> (6) ACP + (7) co2 + coa + (7) h2o + hpdeACP + (13) nadp	( SO1856 and SO3072 and SO2774 and SO2776 and SO1800 and SO1640 )	Fatty Acid Synthesis	2.3.1.41	( FabA (SO1856) and FabB (SO3072) and FabF (SO2774) and FabG (SO2776) and FabI (SO1800) and FabZ (SO1640) )	( FabA and FabB and FabF and FabG and FabI and FabZ )
	'C180SN'	C180SN	Fatty acid biosynthesis (n-C18:0)	[c] : actACP + (23) h + (7) malACP + (16) nadph --> (7) ACP + (7) co2 + (8) h2o + (16) nadp + ocdACP	( ( SO1856 and SO3072 and SO2776 and SO1800 ) or ( SO1856 and SO2774 and SO2776 and SO1800 ) or ( SO3072 and SO2776 and SO1800 and SO1640 ) or ( SO2774 and SO2776 and SO1800 and SO1640 ) )	Fatty Acid Synthesis		( FabA (SO1856) and FabB (SO3072) and FabG (SO2776) and FabI (SO1800) ) or ( FabA (SO1856) and FabF (SO2774) and FabG (SO2776) and FabI (SO1800) ) or ( FabB (SO3072) and FabG (SO2776) and FabI (SO1800) and FabZ (SO1640) ) or ( FabF (SO2774) and FabG (SO2776) and FabI (SO1800) and FabZ (SO1640) )	( FabA and FabB and FabG and FabI ) or ( FabA and FabF and FabG and FabI ) or ( FabB and FabG and FabI and FabZ ) or ( FabF and FabG and FabI and FabZ )
	'C181SN'	C181SN	Fatty acid biosynthesis (n-C18:1)	[c] : actACP + (22) h + (7) malACP + (15) nadph --> (7) ACP + (7) co2 + (8) h2o + (15) nadp + octeACP	( SO1856 and SO3072 and SO2774 and SO2776 and SO1800 and SO1640 )	Fatty Acid Synthesis		( FabA (SO1856) and FabB (SO3072) and FabF (SO2774) and FabG (SO2776) and FabI (SO1800) and FabZ (SO1640) )	( FabA and FabB and FabF and FabG and FabI and FabZ )
	'C50SN'	C50SN	Fatty acid biosynthesis (n-C5:0)	[c] : (3) h + malACP + (2) nadph + ppcoa --> co2 + coa + fa14ACP + h2o + (2) nadp	( ( SO1856 and SO2776 and SO2778 and SO1800 ) or ( SO1856 and SO2776 and SO2901 and SO1800 ) or ( SO1856 and SO2776 and SO1742 and SO1800 ) or ( SO1856 and SO2776 and SO2853 and SO1800 ) or ( SO2776 and SO2778 and SO1800 and SO1640 ) or ( SO2776 and SO2901 and SO1800 and SO1640 ) or ( SO2776 and SO1742 and SO1800 and SO1640 ) or ( SO2776 and SO2853 and SO1800 and SO1640 ) )	Fatty Acid Synthesis		( FabA (SO1856) and FabG (SO2776) and FabH (SO2778) and FabI (SO1800) ) or ( FabA (SO1856) and FabG (SO2776) and FabH2 (SO2901) and FabI (SO1800) ) or ( FabA (SO1856) and FabG (SO2776) and FabH3 (SO1742) and FabI (SO1800) ) or ( FabA (SO1856) and FabG (SO2776) and FabH4 (SO2853) and FabI (SO1800) ) or ( FabG (SO2776) and FabH (SO2778) and FabI (SO1800) and FabZ (SO1640) ) or ( FabG (SO2776) and F…	( FabA and FabG and FabH and FabI ) or ( FabA and FabG and FabH2 and FabI ) or ( FabA and FabG and FabH3 and FabI ) or ( FabA and FabG and FabH4 and FabI ) or ( FabG and FabH and FabI and FabZ ) or ( FabG and FabH2 and FabI and FabZ ) or ( FabG and FabH3 and FabI and FabZ ) or ( FabG and FabH4 and FabI and FabZ )
	'C60ISN'	C60ISN	b-ketoacyl synthetase (Iso-C6:0)	[c] : (3) h + ibcoa + malACP + (2) nadph --> co2 + coa + fa8ACP + h2o + (2) nadp	( ( SO1856 and SO2776 and SO2778 and SO1800 ) or ( SO1856 and SO2776 and SO2901 and SO1800 ) or ( SO1856 and SO2776 and SO1742 and SO1800 ) or ( SO1856 and SO2776 and SO2853 and SO1800 ) or ( SO2776 and SO2778 and SO1800 and SO1640 ) or ( SO2776 and SO2901 and SO1800 and SO1640 ) or ( SO2776 and SO1742 and SO1800 and SO1640 ) or ( SO2776 and SO2853 and SO1800 and SO1640 ) )	Fatty Acid Synthesis	2.3.1.41	( FabA (SO1856) and FabG (SO2776) and FabH (SO2778) and FabI (SO1800) ) or ( FabA (SO1856) and FabG (SO2776) and FabH2 (SO2901) and FabI (SO1800) ) or ( FabA (SO1856) and FabG (SO2776) and FabH3 (SO1742) and FabI (SO1800) ) or ( FabA (SO1856) and FabG (SO2776) and FabH4 (SO2853) and FabI (SO1800) ) or ( FabG (SO2776) and FabH (SO2778) and FabI (SO1800) and FabZ (SO1640) ) or ( FabG (SO2776) and F…	( FabA and FabG and FabH and FabI ) or ( FabA and FabG and FabH2 and FabI ) or ( FabA and FabG and FabH3 and FabI ) or ( FabA and FabG and FabH4 and FabI ) or ( FabG and FabH and FabI and FabZ ) or ( FabG and FabH2 and FabI and FabZ ) or ( FabG and FabH3 and FabI and FabZ ) or ( FabG and FabH4 and FabI and FabZ )
	'C70ISN'	C70ISN	b-ketoacyl synthetase (Iso-C7:0)	[c] : (3) h + ivcoa + malACP + (2) nadph --> co2 + coa + fa7ACP + h2o + (2) nadp	( ( SO1856 and SO2776 and SO2778 and SO1800 ) or ( SO1856 and SO2776 and SO1742 and SO1800 ) or ( SO1856 and SO2776 and SO2901 and SO1800 ) or ( SO1856 and SO2776 and SO2853 and SO1800 ) or ( SO2776 and SO2778 and SO1800 and SO1640 ) or ( SO2776 and SO2901 and SO1800 and SO1640 ) or ( SO2776 and SO1742 and SO1800 and SO1640 ) or ( SO2776 and SO2853 and SO1800 and SO1640 ) )	Fatty Acid Synthesis	2.3.1.41	( FabA (SO1856) and FabG (SO2776) and FabH (SO2778) and FabI (SO1800) ) or ( FabA (SO1856) and FabG (SO2776) and FabH3 (SO1742) and FabI (SO1800) ) or ( FabA (SO1856) and FabG (SO2776) and FabH2 (SO2901) and FabI (SO1800) ) or ( FabA (SO1856) and FabG (SO2776) and FabH4 (SO2853) and FabI (SO1800) ) or ( FabG (SO2776) and FabH (SO2778) and FabI (SO1800) and FabZ (SO1640) ) or ( FabG (SO2776) and F…	( FabA and FabG and FabH and FabI ) or ( FabA and FabG and FabH3 and FabI ) or ( FabA and FabG and FabH2 and FabI ) or ( FabA and FabG and FabH4 and FabI ) or ( FabG and FabH and FabI and FabZ ) or ( FabG and FabH2 and FabI and FabZ ) or ( FabG and FabH3 and FabI and FabZ ) or ( FabG and FabH4 and FabI and FabZ )
	'CAT'	CAT	catalase	[c] : (2) h2o2 --> (2) h2o + o2	( SO1070 or SO0725 or SO4405 )	Unassigned	1.11.1.6	( KatB (SO1070) ) or ( KatG (SO0725) ) or ( KatG2 (SO4405) )	( KatB ) or ( KatG ) or ( KatG2 )
	'CAt4i'	CAt4i	calcium transport out via proton antiporter	ca2[c] + h[e] --> ca2[e] + h[c]	SO1001	Transport, Extracellular		ChaA (SO1001)	ChaA
	'CBIAT'	CBIAT	Cobinamide adenyltransferase	[c] : atp + cbi + h2o <==> adcoba + pi + ppi	SO1039	Cofactor and Prosthetic Group Biosynthesis	2.5.1.17	BtuR (SO1039)	BtuR
	'CBL1abc'	CBL1abc	Cob(1)alamin transport via ABC system	atp[c] + cbl1[e] + h2o[c] --> adp[c] + cbl1[c] + h[c] + pi[c]	( SO0815 and SO1034 and SO1033 and SO3709 )	Transport, Extracellular		( BtuB (SO0815) and BtuC (SO1034) and BtuD (SO1033) and BtuF (SO3709) )	( BtuB and BtuC and BtuD and BtuF )
	'CBLAT'	CBLAT	cob(I)alamin adenosyltransferase	[c] : atp + cbl1 + h2o <==> cobamcoa + pi + ppi	SO1039	Cofactor and Prosthetic Group Biosynthesis	2.5.1.17	BtuR (SO1039)	BtuR
	'CBLTR3'	CBLTR3	Co(III) Reductase: S. oneidensis	(2) cobalt3[e] + mql7[c] --> (2) cobalt2[e] + (2) h[e] + mqn7[c]		Energy Metabolism
	'CBLTR4'	CBLTR4	Co(III) Reductase: S. oneidensis	(2) cobalt3[e] + mmql7[c] --> (2) cobalt2[e] + (2) h[e] + mmqn7[c]		Energy Metabolism
	'CBPS'	CBPS	carbamoyl-phosphate synthase (glutamine-hydrolysing)	[c] : (2) atp + gln-L + h2o + hco3 --> (2) adp + cbp + glu-L + (2) h + pi	( SO1141 and SO1142 )	Arginine and Proline Metabolism	6.3.5.5	Car ( SO1141 and SO1142 )	Car
	'CDPMEK'	CDPMEK	4-(cytidine 5'-diphospho)-2-C-methyl-D-erythritol kinase	[c] : 4c2me + atp --> 2p4c2me + adp + h	SO3836	Cofactor and Prosthetic Group Biosynthesis		IspE (SO3836)	IspE
	'CHORM'	CHORM	chorismate mutase	[c] : chor --> pphn	( SO1367 or SO1362 )	Tyrosine, Tryptophan, and Phenylalanine Metabolism	5.4.99.5	( PheA (SO1367) ) or ( TyrAec (SO1362) )	( PheA ) or ( TyrAec )
	'CHORS'	CHORS	chorismate synthase	[c] : 3psme --> chor + pi	SO3079	Tyrosine, Tryptophan, and Phenylalanine Metabolism	4.2.3.5	AroCP (SO3079)	AroCP
	'CHRPL'	CHRPL	chorismate pyruvate lyase	[c] : chor --> 4hbz + pyr	SO0131	Cofactor and Prosthetic Group Biosynthesis		UbiC (SO0131)	UbiC
	'CKDOAS'	CKDOAS	CMP-8-amino-3,8-dideoxy-D-manno-oct-2-ulosonic acid synthase	[c] : ckdo + glu-L + nad --> akg + ckdo8n + h + nadh		Cell Envelope Biosynthesis
	'CLAT'	CLAT	chloramphenicol acetyltransferase	[c] : accoa + cm <==> cmac + coa	SO4299	Xenobiotics Biodegradation and Metabolism	2.3.1.28	ClaT (SO4299)	ClaT
	'Clt'	Clt	chlorideion transport out via diffusion	cl[e] <==> cl[c]	SO1302	Transport, Extracellular		ClC (SO1302)	ClC
	'CMLDC'	CMLDC	4-carboxymuconolactone decarboxylase	[c] : 2c25dho + h --> 5odhf2a + co2	SO0083	Carbohydrate Metabolism	4.1.1.44	PcaC2 (SO0083)	PcaC2
	'CO2t'	CO2t	CO2 transport out via diffusion	co2[e] <==> co2[c]		Transport, Extracellular
	'COBALTt3'	COBALTt3	cobalt transport out via proton antiporter	cobalt2[c] + h[e] --> cobalt2[e] + h[c]	SO1178	Transport, Extracellular		CorC (SO1178)	CorC
	'COBALTt5'	COBALTt5	cobalt transport in/out via permease (no H+)	cobalt2[c] <==> cobalt2[e]	( SO1145 or SO3984 or SO1941 or SO3966 or SO1565 )	Transport, Extracellular		( MgtE (SO1145) ) or ( CorA1 (SO3984) ) or ( CorA (SO1941) ) or ( MgtE2 (SO3966) ) or ( SO1565 (SO1565) )	( MgtE ) or ( CorA1 ) or ( CorA ) or ( MgtE2 ) or ( SO1565 )
	'COBPS'	COBPS	cobalamin-5'-phosphate synthase	[c] : adgcoba + rdmbzi --> cobamcoa + gmp + h	SO1036	Cofactor and Prosthetic Group Biosynthesis		CobS (SO1036)	CobS
	'CONFALDD'	CONFALDD	Coniferyl-aldehyde dehydrogenase	[c] : confald + h2o + nad --> frlt + (2) h + nadh	SO3683	Unassigned	1.2.1.68	CalB (SO3683)	CalB
	'CPPPGO'	CPPPGO	coproporphyrinogen oxidase	[c] : cpppg3 + (2) h + o2 --> (2) co2 + (2) h2o + pppg9	SO0038	Cofactor and Prosthetic Group Biosynthesis	1.3.3.3	HemF (SO0038)	HemF
	'CPPPGOAN'	CPPPGOAN	Oxygen Independent coproporphyrinogen-III oxidase	[c] : (2) amet + cpppg3 + (2) fdxo-4:2 + (2) nadph --> (2) co2 + (2) dad-5 + (2) fdxr-4:2 + (2) h + (2) met-L + (2) nadp + pppg9	( SO4730 or SO4520 )	Cofactor and Prosthetic Group Biosynthesis		( HemN (SO4730) ) or ( HemN2 (SO4520) )	( HemN ) or ( HemN2 )
	'CRMR'	CRMR	Chromium (VI) Reductase	cro4[e] + (2) h[e] + (1.5) mql7[c] --> Cr(OH)3[e] + h2o[e] + (1.5) mqn7[c]	( ( SO4591 and SO3980 ) or ( SO1777 and SO1778 ) )	Energy Metabolism		( CymA (SO4591) and NrfA (SO3980) ) or ( MtrAso (SO1777) and MtrCso (SO1778) )	( CymA and NrfA ) or ( MtrAso and MtrCso )
	'CRMR2'	CRMR2	Chromium (VI) Reductase	cro4[e] + (2) h[e] + (1.5) mmql7[c] --> Cr(OH)3[e] + h2o[e] + (1.5) mmqn7[c]	( ( SO4591 and SO3980 ) or ( SO1777 and SO1778 ) )	Energy Metabolism		( CymA (SO4591) and NrfA (SO3980) ) or ( MtrAso (SO1777) and MtrCso (SO1778) )	( CymA and NrfA ) or ( MtrAso and MtrCso )
	'CRMR3'	CRMR3	Chromium (VI) Reductase	cro4[e] + (3.5) h[e] + (1.5) nadh[c] --> Cr(OH)3[e] + h2o[e] + (1.5) nad[c]		Energy Metabolism
	'CRO4t6'	CRO4t6	chromate transport in/out via proton symport	cro4[e] + h[e] <==> cro4[c] + h[c]	SO0986	Transport, Extracellular		CroT (SO0986)	CroT
	'CS'	CS	citrate synthase	[c] : accoa + h2o + oaa --> cit + coa + h	SO1926	Citrate Cycle (TCA)	4.1.3.7	GltA (SO1926)	GltA
	'CSND'	CSND	Cytosine deaminase	[c] : csn + h + h2o --> nh4 + ura	SO1397	Purine and Pyrimidine Biosynthesis	3.5.4.1	Fcy1 (SO1397)	Fcy1
	'CTPS2'	CTPS2	CTP synthase (glutamine)	[c] : atp + gln-L + h2o + utp --> adp + ctp + glu-L + (2) h + pi	SO3441	Purine and Pyrimidine Biosynthesis	6.3.4.2	PyrG (SO3441)	PyrG
	'Cut1'	Cut1	Copper export via ATPase	atp[c] + cu2[c] + h2o[c] --> adp[c] + cu2[e] + h[c] + pi[c]	SO1689	Transport, Extracellular		CopA (SO1689)	CopA
	'CYCPOe'	CYCPOe	cytochrome-c peroxidase	(2) focytcc[c] + (2) h[e] + h2o2[e] --> (2) ficytcc[c] + (2) h2o[e]	SO2178	Energy Metabolism	1.11.1.5	CcpA (SO2178)	CcpA
	'CYOO2'	CYOO2	cytochrome-c oxidase (2 protons translocated)	(2) focytcc[c] + (4) h[c] + (0.5) o2[c] --> (2) ficytcc[c] + (2) h[e] + h2o[c]	( ( SO2361 and SO2362 and SO2363 and SO2364 ) or ( SO4606 and SO4607 and SO4609 ) )	Energy Metabolism	1.9.3.1	( Cco ( SO2361 and SO2362 and SO2363 and SO2364 ) ) or ( Cyco ( SO4606 and SO4607 and SO4609 ) )	( Cco ) or ( Cyco )
	'CYOR7'	CYOR7	cytochrome-c reductase (ubiquinol8: 4 protons translocated)	(2) ficytcc[c] + (2) h[c] + ubq8h2[c] --> (2) focytcc[c] + (4) h[e] + ubq8[c]	( SO0608 and SO0609 and SO0610 )	Energy Metabolism	1.10.2.2	( PetA (SO0608) and PetB (SO0609) and PetC (SO0610) )	( PetA and PetB and PetC )
	'CYSS'	CYSS	cysteine synthase	[c] : acser + h2s --> ac + cys-L	( SO2903 or SO3598 )	Cysteine Metabolism	4.2.99.8	( CysKec (SO2903) ) or ( CysM (SO3598) )	( CysKec ) or ( CysM )
	'CYSt2'	CYSt2	L-cysteine transport in via proton symport	cys-L[e] + h[e] --> cys-L[c] + h[c]		Transport, Extracellular
	'CYSTL'	CYSTL	cystathionine b-lyase	[c] : cysth-L + h2o --> hcys-L + nh4 + pyr	SO2191	Cysteine Metabolism	4.4.1.8	Cys1 (SO2191)	Cys1
	'CYSTRS'	CYSTRS	Cysteinyl-tRNA synthetase	[c] : atp + cys-L + trnacys --> amp + cystrna + ppi	SO1791	Cysteine Metabolism	6.1.1.16	CysS (SO1791)	CysS
	'CYTBD'	CYTBD	cytochrome oxidase bd (ubiquinol-8: 2 protons)	(2) h[c] + (0.5) o2[c] + ubq8h2[c] --> (2) h[e] + h2o[c] + ubq8[c]	( SO3285 and SO3286 )	Energy Metabolism		CydA ( SO3285 and SO3286 )	CydA
	'CYTD'	CYTD	cytidine deaminase	[c] : cytd + h + h2o --> nh4 + uri	SO2791	Nucleotide Salvage Pathways	3.5.4.5	Cdd (SO2791)	Cdd
	'CYTDK1'	CYTDK1	cytidine kinase (ATP)	[c] : atp + cytd --> adp + cmp + h	SO2617	Nucleotide Salvage Pathways		Udk (SO2617)	Udk
	'CYTDK2'	CYTDK2	cytidine kinase (GTP)	[c] : cytd + gtp --> cmp + gdp + h	SO2617	Nucleotide Salvage Pathways		Udk (SO2617)	Udk
	'CYTDK3'	CYTDK3	cytidine kinase (ITP)	[c] : cytd + itp --> cmp + h + idp	SO2617	Nucleotide Salvage Pathways		Udk (SO2617)	Udk
	'CYTDt2'	CYTDt2	cytidine transport in via proton symport	cytd[e] + h[e] --> cytd[c] + h[c]	( SO1214 or SO4296 or SO3706 or SO0093 )	Transport, Extracellular		( NupC (SO1214) ) or ( NupC2 (SO4296) ) or ( NupC3 (SO3706) ) or ( NupC4 (SO0093) )	( NupC ) or ( NupC2 ) or ( NupC3 ) or ( NupC4 )
	'CYTK1'	CYTK1	cytidylate kinase (CMP)	[c] : atp + cmp <==> adp + cdp	SO2403	Nucleotide Salvage Pathways	2.7.4.14	Cmk (SO2403)	Cmk
	'CYTK2'	CYTK2	cytidylate kinase (dCMP)	[c] : atp + dcmp <==> adp + dcdp	SO2403	Nucleotide Salvage Pathways	2.7.4.14	Cmk (SO2403)	Cmk
	'DADA'	DADA	Deoxyadenosine deaminase	[c] : dad-2 + h + h2o --> din + nh4	SO4731	Nucleotide Salvage Pathways		Add (SO4731)	Add
	'DADK'	DADK	deoxyadenylate kinase	[c] : atp + damp <==> adp + dadp	SO2018	Nucleotide Salvage Pathways	2.7.4.11	Adk (SO2018)	Adk
	'DADNt2'	DADNt2	deoxyadenosine transport in via proton symport	dad-2[e] + h[e] --> dad-2[c] + h[c]	( SO1214 or SO4296 or SO3706 or SO0093 )	Transport, Extracellular		( NupC (SO1214) ) or ( NupC2 (SO4296) ) or ( NupC3 (SO3706) ) or ( NupC4 (SO0093) )	( NupC ) or ( NupC2 ) or ( NupC3 ) or ( NupC4 )
	'DAGK'	DAGK	diacylglycerol kinase	[c] : 12dgr + atp --> 12dag3p + adp + h	SO2203	Cell Envelope Biosynthesis	2.7.1.107	DgkA (SO2203)	DgkA
	'DAHPS'	DAHPS	3-deoxy-D-arabino-heptulosonate 7-phosphate synthetase	[c] : e4p + h2o + pep --> 2dda7p + pi	( SO1361 or SO0756 or SO2646 or SO1367 )	Tyrosine, Tryptophan, and Phenylalanine Metabolism	4.1.2.15	( AroF (SO1361) ) or ( AroGec (SO0756) ) or ( AroH (SO2646) ) or ( PheA (SO1367) )	( AroF ) or ( AroGec ) or ( AroH ) or ( PheA )
	'DAPDC'	DAPDC	diaminopimelate decarboxylase	[c] : 26dap-M + h --> co2 + lys-L	SO4309	Threonine and Lysine Metabolism	4.1.1.20	LysA (SO4309)	LysA
	'DAPE'	DAPE	diaminopimelate epimerase	[c] : 26dap-LL <==> 26dap-M	SO4308	Threonine and Lysine Metabolism	5.1.1.7	DapF (SO4308)	DapF
	'DASYN'	DASYN	phosphatidate cytidylyltransferase	[c] : 12dag3p + ctp + h <==> cdpdag + ppi	SO1634	Cell Envelope Biosynthesis	2.7.7.41	Cds1 (SO1634)	Cds1
	'DB4PS'	DB4PS	3,4-Dihydroxy-2-butanone-4-phosphate	[c] : ru5p-D --> db4p + for + h	( SO3467 or SO0142 )	Cofactor and Prosthetic Group Biosynthesis		( RibBA (SO3467) ) or ( RibBec (SO0142) )	( RibBA ) or ( RibBec )
	'DBTSr'	DBTSr	dethiobiotin synthase	[c] : atp + co2 + dann <==> adp + dtbt + (3) h + pi	SO2737	Cofactor and Prosthetic Group Biosynthesis	6.3.3.3	BioDec (SO2737)	BioDec
	'DCTPD'	DCTPD	dCTP deaminase	[c] : dctp + h + h2o --> dutp + nh4	SO2616	Nucleotide Salvage Pathways	3.5.4.13	Dcd (SO2616)	Dcd
	'DCYTD'	DCYTD	deoxycytidine deaminase	[c] : dcyt + h + h2o --> duri + nh4	SO2791	Nucleotide Salvage Pathways	3.5.4.14	Cdd (SO2791)	Cdd
	'DCYTt2'	DCYTt2	deoxycytidine transport in via proton symport	dcyt[e] + h[e] --> dcyt[c] + h[c]	( SO1214 or SO4296 or SO3706 or SO0093 )	Transport, Extracellular		( NupC (SO1214) ) or ( NupC2 (SO4296) ) or ( NupC3 (SO3706) ) or ( NupC4 (SO0093) )	( NupC ) or ( NupC2 ) or ( NupC3 ) or ( NupC4 )
	'DGK1'	DGK1	deoxyguanylate kinase (dGMP:ATP)	[c] : atp + dgmp <==> adp + dgdp	SO0361	Nucleotide Salvage Pathways		Gmkec (SO0361)	Gmkec
	'DGTPH'	DGTPH	dGTPase	[c] : dgtp + h2o --> dgsn + pppi	SO2485	Nucleotide Salvage Pathways	3.1.5.1	Dgt (SO2485)	Dgt
	'DHAD1'	DHAD1	dihydroxy-acid dehydratase (2,3-dihydroxy-3-methylbutanoate)	[c] : 23dhmb --> 3mob + h2o	SO4345	Valine, Leucine, and Isoleucine Metabolism	4.2.1.9	IlvD (SO4345)	IlvD
	'DHAD2'	DHAD2	Dihydroxy-acid dehydratase (2,3-dihydroxy-3-methylpentanoate)	[c] : 23dhmp --> 3mop + h2o	SO4345	Valine, Leucine, and Isoleucine Metabolism		IlvD (SO4345)	IlvD
	'DHDPRy'	DHDPRy	dihydrodipicolinate reductase (NADPH)	[c] : 23dhdp + h + nadph --> nadp + thdp	SO1140	Threonine and Lysine Metabolism	1.3.1.26	DapB (SO1140)	DapB
	'DHDPS'	DHDPS	dihydrodipicolinate synthase	[c] : aspsa + pyr --> 23dhdp + h + (2) h2o	SO1879	Threonine and Lysine Metabolism	4.2.1.52	DapA (SO1879)	DapA
	'DHFR'	DHFR	dihydrofolate reductase	[c] : dhf + h + nadph <==> nadp + thf	SO3646	Cofactor and Prosthetic Group Biosynthesis	1.5.1.3	FolA (SO3646)	FolA
	'DHFS'	DHFS	dihydrofolate synthase	[c] : atp + dhpt + glu-L --> adp + dhf + h + pi	SO3067	Cofactor and Prosthetic Group Biosynthesis	6.3.2.12	FolCec (SO3067)	FolCec
	'DHNAOT7'	DHNAOT7	1,4-dihydroxy-2-naphthoate octaprenyltransferase	[c] : dhna + hepdp + nad --> 2dmmq7 + co2 + nadh + ppi	SO1910	Cofactor and Prosthetic Group Biosynthesis		MenA (SO1910)	MenA
	'DHNPA'	DHNPA	dihydroneopterin aldolase	[c] : dhnpt --> 2ahhmp + gcald	SO1291	Cofactor and Prosthetic Group Biosynthesis	4.1.2.25	FolB (SO1291)	FolB
	'DHORD2'	DHORD2	dihydoorotic acid dehydrogenase (quinone8)	[c] : dhor-S + ubq8 --> orot + ubq8h2	SO2592	Purine and Pyrimidine Biosynthesis	1.3.3.1	PyrD (SO2592)	PyrD
	'DHORD4i'	DHORD4i	dihydroorotate dehydrogenase	[c] : dhor-S + mqn7 --> mql7 + orot	SO2592	Purine and Pyrimidine Biosynthesis	1.3.99.11	PyrD (SO2592)	PyrD
	'DHORD8'	DHORD8	dihydroorotate dehydrogenase	[c] : dhor-S + mmqn7 --> mmql7 + orot	SO2592	Purine and Pyrimidine Biosynthesis	1.3.99.11	PyrD (SO2592)	PyrD
	'DHORTS'	DHORTS	dihydroorotase	[c] : dhor-S + h2o <==> cbasp + h	SO3695	Purine and Pyrimidine Biosynthesis	3.5.2.3	PyrC (SO3695)	PyrC
	'DHPPDA2'	DHPPDA2	diaminohydroxyphosphoribosylaminopyrimidine deaminase	[c] : 25dhpp + h + h2o --> 5apru + nh4	SO3469	Cofactor and Prosthetic Group Biosynthesis	3.5.4.26	RibDec (SO3469)	RibDec
	'DHPRx'	DHPRx	dihydropteridine reductase	[c] : dhbpt + h + nadh <==> nad + thbpt	SO3715	Cofactor and Prosthetic Group Biosynthesis	1.6.99.7	NfnB (SO3715)	NfnB
	'DHPS3'	DHPS3	dihydropteroate synthase	[c] : 2ahhmd + 4abz --> dhpt + ppi	SO1198	Cofactor and Prosthetic Group Biosynthesis	2.5.1.15	FolP (SO1198)	FolP
	'DHQD1'	DHQD1	3-dehydroquinate dehydratase	[c] : 3dhq <==> 3dhsk + h2o	SO0512	Tyrosine, Tryptophan, and Phenylalanine Metabolism	4.2.1.10	AroC (SO0512)	AroC
	'DHQS'	DHQS	3-dehydroquinate synthase	[c] : 2dda7p --> 3dhq + pi	SO0287	Tyrosine, Tryptophan, and Phenylalanine Metabolism	4.2.3.4	AroB (SO0287)	AroB
	'DIPEPabc10'	DIPEPabc10	Dipeptide transport via ABC system (gly-glu)	atp[c] + gly-glu-L[e] + h2o[c] --> adp[c] + gly-glu-L[c] + h[c] + pi[c]	( SO1805 and SO1804 and SO1803 and SO1802 and SO1801 )	Transport, Extracellular		( SapA (SO1805) and SapB (SO1804) and SapC (SO1803) and SapD (SO1802) and SapF (SO1801) )	( SapA and SapB and SapC and SapD and SapF )
	'DIPEPabc13'	DIPEPabc13	Dipeptide transport via ABC system (gly-asp)	atp[c] + gly-asp-L[e] + h2o[c] --> adp[c] + gly-asp-L[c] + h[c] + pi[c]	( SO1805 and SO1804 and SO1803 and SO1802 and SO1801 )	Transport, Extracellular		( SapA (SO1805) and SapB (SO1804) and SapC (SO1803) and SapD (SO1802) and SapF (SO1801) )	( SapA and SapB and SapC and SapD and SapF )
	'DKMPPD'	DKMPPD	2,3-diketo-5-methylthio-1-phosphopentane degradation reaction	[c] : dkmpp + h2o + o2 --> 2kmb + for + (2) h + pi		Methionine Metabolism
	'DKMPPD2'	DKMPPD2	2,3-diketo-5-methylthio-1-phosphopentane degradation reaction	[c] : dkmpp + (3) h2o --> 2kmb + for + (6) h + pi		Methionine Metabolism
	'D_LACt2'	D-LACt2	D-lactate transport via proton symport	h[e] + lac-D[e] <==> h[c] + lac-D[c]	( SO0827 or SO1522 )	Transport, Extracellular		( GlcA (SO0827) ) or ( LctP (SO1522) )	( GlcA ) or ( LctP )
	'DMATT'	DMATT	dimethylallyltranstransferase	[c] : dmpp + ipdp --> grdp + ppi	SO1526	Cofactor and Prosthetic Group Biosynthesis	2.5.1.1	IspA (SO1526)	IspA
	'DMOCT'	DMOCT	3-deoxy-manno-octulosonate cytidylyltransferase	[c] : ctp + kdo --> ckdo + ppi	SO2478	Cell Envelope Biosynthesis	2.7.7.38	KdsB (SO2478)	KdsB
	'DMPPS'	DMPPS	1-hydroxy-2-methyl-2-(E)-butenyl 4-diphosphate reductase (dmpp)	[c] : h + h2mb4p + nadh --> dmpp + h2o + nad	SO3529	Cofactor and Prosthetic Group Biosynthesis		LytB (SO3529)	LytB
	'DMQMT'	DMQMT	3-Dimethylubiquinonol 3-methyltransferase	[c] : 2omhmbl + amet --> ahcys + h + ubq8h2	SO2413	Cofactor and Prosthetic Group Biosynthesis		UbiG (SO2413)	UbiG
	'DMSOR3e'	DMSOR3e	Dimethyl sulfoxide reductase (Menaquinol 7)	dmso[e] + mql7[c] --> dms[e] + h2o[e] + mqn7[c]	( SO4591 and ( SO1429 and SO1430 ) and SO1427 and SO1428 )	Energy Metabolism		( CymA (SO4591) and DmsAB ( SO1429 and SO1430 ) and DmsE (SO1427) and DmsF (SO1428) )	( CymA and DmsAB and DmsE and DmsF )
	'DMSOR4e'	DMSOR4e	Dimethyl sulfoxide reductase (methylmenaquinol 7)	dmso[e] + mmql7[c] --> dms[e] + h2o[e] + mmqn7[c]	( SO4591 and ( SO1429 and SO1430 ) and SO1427 and SO1428 )	Energy Metabolism		( CymA (SO4591) and DmsAB ( SO1429 and SO1430 ) and DmsE (SO1427) and DmsF (SO1428) )	( CymA and DmsAB and DmsE and DmsF )
	'DNASYN_Son'	DNASYN_Son	DNA replication, Shewanella Oneidensis	[c] : (100) atp + (27) datp + (23) dctp + (23) dgtp + (27) dttp + (100) h2o --> (100) adp + dna_Son + (100) h + (100) pi + (100) ppi
	'DNMPPA'	DNMPPA	Dihydroneopterin monophosphate dephosphorylase	[c] : dhpmp + h2o --> dhnpt + pi		Cofactor and Prosthetic Group Biosynthesis
	'DNTPPA'	DNTPPA	Dihydroneopterin triphosphate pyrophosphatase	[c] : ahdt + h2o --> dhpmp + h + ppi		Cofactor and Prosthetic Group Biosynthesis
	'DPCOAK'	DPCOAK	dephospho-CoA kinase	[c] : atp + dpcoa --> adp + coa + h	SO0413	Cofactor and Prosthetic Group Biosynthesis	2.7.1.24	DpcK (SO0413)	DpcK
	'DPR'	DPR	2-dehydropantoate 2-reductase	[c] : 2dhp + h + nadph --> nadp + pant-R	( SO3817 or SO4349 )	Cofactor and Prosthetic Group Biosynthesis	1.1.1.169	( PanE (SO3817) ) or ( IlvCec (SO4349) )	( PanE ) or ( IlvCec )
	'DRBK'	DRBK	Deoxyribokinase	[c] : atp + drib --> 2dr5p + adp + h	SO0810	Alternate Carbon Metabolism	2.7.1.15	RbsK (SO0810)	RbsK
	'DRPA'	DRPA	deoxyribose-phosphate aldolase	[c] : 2dr5p --> acald + g3p	SO1217	Alternate Carbon Metabolism	4.1.2.4	DeoC (SO1217)	DeoC
	'DTMPK'	DTMPK	dTMP kinase	[c] : atp + dtmp <==> adp + dtdp	SO2613	Nucleotide Salvage Pathways	2.7.4.9	Tmk (SO2613)	Tmk
	'DURIK1'	DURIK1	deoxyuridine kinase (ATP:Deoxyuridine)	[c] : atp + duri --> adp + dump + h	SO3140	Nucleotide Salvage Pathways		Tdk (SO3140)	Tdk
	'DURIPP'	DURIPP	purine-nucleoside phosphatase (deoxyuridine)	[c] : duri + pi <==> 2dr1p + ura	SO1218	Nucleotide Salvage Pathways	2.4.2.2	DeoA (SO1218)	DeoA
	'DURIt2'	DURIt2	deoxyuridine transport in via proton symport	duri[e] + h[e] --> duri[c] + h[c]	( SO1214 or SO4296 or SO3706 or SO0093 )	Transport, Extracellular		( NupC (SO1214) ) or ( NupC2 (SO4296) ) or ( NupC3 (SO3706) ) or ( NupC4 (SO0093) )	( NupC ) or ( NupC2 ) or ( NupC3 ) or ( NupC4 )
	'DUTPDP'	DUTPDP	dUTP diphosphatase	[c] : dutp + h2o --> dump + h + ppi	SO4250	Nucleotide Salvage Pathways	3.6.1.23	Dut (SO4250)	Dut
	'DXPRI'	DXPRI	1-deoxy-D-xylulose-5-phosphate reductoisomerase	[c] : dxyl5p + h + nadph <==> 2me4p + nadp	SO1635	Cofactor and Prosthetic Group Biosynthesis		Dxr (SO1635)	Dxr
	'DXPS'	DXPS	1-deoxy-D-xylulose 5-phosphate synthase	[c] : g3p + h + pyr --> co2 + dxyl5p	SO1525	Cofactor and Prosthetic Group Biosynthesis		Dxs (SO1525)	Dxs
	'E4PD'	E4PD	Erythrose 4-phosphate dehydrogenase	[c] : e4p + h2o + nad <==> 4per + (2) h + nadh	SO0931	Cofactor and Prosthetic Group Biosynthesis		Epd (SO0931)	Epd
	'EDA'	EDA	2-dehydro-3-deoxy-phosphogluconate aldolase	[c] : 2ddg6p --> g3p + pyr	SO2486	Pentose Phosphate Pathway	4.1.2.14	Eda (SO2486)	Eda
	'EDTXS5'	EDTXS5	Endotoxin Synthesis (lauroyl transferase)	[c] : ddcaACP + kdo8nlipid4 --> ACP + kdo8nlipid4L	SO3746	Cell Envelope Biosynthesis		LpxL (SO3746)	LpxL
	'EDTXS6'	EDTXS6	Endotoxin Synthesis (myristoyl transferase)	[c] : kdo8nlipid4L + myrsACP --> ACP + kdo8nlipa	SO2088	Cell Envelope Biosynthesis		MsbB (SO2088)	MsbB
	'ENO'	ENO	enolase	[c] : 2pg <==> h2o + pep	SO3440	Glycolysis/Gluconeogenesis	4.2.1.11	Eno (SO3440)	Eno
	'EPPP2'	EPPP2	guanosine pentaphosphatase	[c] : gdptp + h2o <==> gdpdp + h + pi	SO0408	Purine and Pyrimidine Biosynthesis		GppA (SO0408)	GppA
	'ETOHt1'	ETOHt1	ethanol transport in/out via diffusion	etoh[e] <==> etoh[c]		Transport, Extracellular
	'FAO5'	FAO5	Fatty acid oxidation (tetradecanoate:ubiquinone)	[c] : atp + (7) coa + (6) h2o + (6) nad + ttdca + (6) ubq8 --> (7) accoa + amp + (6) h + (6) nadh + ppi + (6) ubq8h2	( ( ( SO0020 and SO0021 ) and SO2581 and SO2536 ) or ( ( SO0020 and SO0021 ) and SO3664 and SO2536 ) )	Alternate Carbon Metabolism		( FadAB ( SO0020 and SO0021 ) and FadD (SO2581) and FadE (SO2536) ) or ( FadAB ( SO0020 and SO0021 ) and FadD2 (SO3664) and FadE (SO2536) )	( FadAB and FadD and FadE ) or ( FadAB and FadD2 and FadE )
	'FAO6'	FAO6	Fatty acid oxidation (hexadecanoate:ubiquinone)	[c] : atp + (8) coa + (7) h2o + hdca + (7) nad + (7) ubq8 --> (8) accoa + amp + (7) h + (7) nadh + ppi + (7) ubq8h2	( ( ( SO0020 and SO0021 ) and SO2581 and SO2536 ) or ( ( SO0020 and SO0021 ) and SO3664 and SO2536 ) )	Alternate Carbon Metabolism		( FadAB ( SO0020 and SO0021 ) and FadD (SO2581) and FadE (SO2536) ) or ( FadAB ( SO0020 and SO0021 ) and FadD2 (SO3664) and FadE (SO2536) )	( FadAB and FadD and FadE ) or ( FadAB and FadD2 and FadE )
	'FAO7'	FAO7	Fatty acid oxidation (octadecanoate:ubiquinone)	[c] : atp + (9) coa + (8) h2o + (8) nad + ocdca + (8) ubq8 --> (9) accoa + amp + (8) h + (8) nadh + ppi + (8) ubq8h2	( ( ( SO0020 and SO0021 ) and SO2581 and SO2536 ) or ( ( SO0020 and SO0021 ) and SO3664 and SO2536 ) )	Alternate Carbon Metabolism		( FadAB ( SO0020 and SO0021 ) and FadD (SO2581) and FadE (SO2536) ) or ( FadAB ( SO0020 and SO0021 ) and FadD2 (SO3664) and FadE (SO2536) )	( FadAB and FadD and FadE ) or ( FadAB and FadD2 and FadE )
	'FBA'	FBA	fructose-bisphosphate aldolase	[c] : fdp <==> dhap + g3p	SO0933	Glycolysis/Gluconeogenesis	4.1.2.13	Fba (SO0933)	Fba
	'FBP'	FBP	fructose-bisphosphatase	[c] : fdp + h2o --> f6p + pi	SO3991	Glycolysis/Gluconeogenesis	3.1.3.11	Fbp (SO3991)	Fbp
	'FCLT'	FCLT	Heme B synthesis reaction	[c] : fe2 + ppp9 --> h + pheme	( SO3348 or SO2019 )	Cofactor and Prosthetic Group Biosynthesis	4.99.1.1	( HemH2 (SO3348) ) or ( HemH (SO2019) )	( HemH2 ) or ( HemH )
	'FDH10'	FDH10	Formate Dehydrogenase (methylmenaquinone-7: 1 protons)	for[e] + (2) h[c] + mmqn7[c] --> co2[e] + h[e] + mmql7[c]	( ( SO4509 and SO4510 and SO4511 ) or ( SO4513 and SO4514 and SO4515 ) or ( SO0101 and SO0102 and SO0103 ) )	Energy Metabolism	1.2.2.1	( Fdh1 ( SO4509 and SO4510 and SO4511 ) ) or ( Fdh2 ( SO4513 and SO4514 and SO4515 ) ) or ( Fdn ( SO0101 and SO0102 and SO0103 ) )	( Fdh1 ) or ( Fdh2 ) or ( Fdn )
	'FDH9'	FDH9	Formate Dehydrogenase (menaquinone-7: 1 protons)	for[e] + (2) h[c] + mqn7[c] --> co2[e] + h[e] + mql7[c]	( ( SO4509 and SO4510 and SO4511 ) or ( SO4513 and SO4514 and SO4515 ) or ( SO0101 and SO0102 and SO0103 ) )	Energy Metabolism	1.2.2.1	( Fdh1 ( SO4509 and SO4510 and SO4511 ) ) or ( Fdh2 ( SO4513 and SO4514 and SO4515 ) ) or ( Fdn ( SO0101 and SO0102 and SO0103 ) )	( Fdh1 ) or ( Fdh2 ) or ( Fdn )
	'FE2abc'	FE2abc	iron (II) transport via ABC system	atp[c] + fe2[e] + h2o[c] --> adp[c] + fe2[c] + h[c] + pi[c]	SO1784	Transport, Extracellular		FeoB (SO1784)	FeoB
	'FE3abc'	FE3abc	iron (III) transport via ABC system	atp[c] + fe3[e] + h2o[c] --> adp[c] + fe3[c] + h[c] + pi[c]	( SO0742 and SO0743 and SO0744 )	Transport, Extracellular		FeABC ( SO0742 and SO0743 and SO0744 )	FeABC
	'FER3'	FER3	Fe (III) Reductase (menaquinone 7: 2H per 2 e-)	(2) fe3[e] + mql7[c] --> (2) fe2[e] + (2) h[e] + mqn7[c]	( SO2727 and SO4591 and SO1777 and SO1778 )	Energy Metabolism		( CctA (SO2727) and CymA (SO4591) and MtrAso (SO1777) and MtrCso (SO1778) )	( CctA and CymA and MtrAso and MtrCso )
	'FER4'	FER4	Fe (III) Reductase (methylmenaquinone 7: 2H per 2 e-)	(2) fe3[e] + mmql7[c] --> (2) fe2[e] + (2) h[e] + mmqn7[c]	( SO2727 and SO4591 and SO1777 and SO1778 )	Energy Metabolism		( CctA (SO2727) and CymA (SO4591) and MtrAso (SO1777) and MtrCso (SO1778) )	( CctA and CymA and MtrAso and MtrCso )
	'FGLU'	FGLU	formimidoylglutamase	[c] : forglu + h2o --> frmd + glu-L	SO4198	Histidine Metabolism	3.5.3.8	HutG (SO4198)	HutG
	'FHLe'	FHLe	Formate-hydrogen lyase	[e] : for + h --> co2 + h2	( SO3922 and ( SO3920 and SO3921 ) )	Energy Metabolism		( Fdh3 (SO3922) and HydAB ( SO3920 and SO3921 ) )	( Fdh3 and HydAB )
	'FMETTRS'	FMETTRS	Methionyl-tRNA formyltransferase	[c] : 10fthf + mettrna --> fmettrna + thf	SO0031	Folate Metabolism	2.1.2.9	Fmt (SO0031)	Fmt
	'FMNAT'	FMNAT	FMN adenylyltransferase	[c] : atp + fmn + h --> fad + ppi	SO3533	Cofactor and Prosthetic Group Biosynthesis	2.7.7.2	RibFec (SO3533)	RibFec
	'FMNRx'	FMNRx	FMN reductase (NADH dependent)	[c] : fmn + h + nadh --> fmnRD + nad	SO0504	Cofactor and Prosthetic Group Biosynthesis	1.5.1.29	Fre (SO0504)	Fre
	'FNOR'	FNOR	ferredoxin-NADP reductase	[c] : fdxr-4:2 + h + nadp <==> fdxo-4:2 + nadph	SO0747	Energy Metabolism	1.18.1.2	P_1.18.1.2 (SO0747)	P_1.18.1.2
	'FORt'	FORt	formate transport via diffusion	for[e] <==> for[c]	SO2911	Transport, Extracellular		FocA (SO2911)	FocA
	'FRD8'	FRD8	succinate dehydrogenase (menaquinol 7:0 proton)	fum[e] + mql7[c] --> mqn7[c] + succ[e]	( SO4591 and SO0970 )	Energy Metabolism	1.3.99.1	( CymA (SO4591) and FccA (SO0970) )	( CymA and FccA )
	'FRD9'	FRD9	succinate dehydrogenase (methylmenaquinol 7: 0proton)	fum[e] + mmql7[c] --> mmqn7[c] + succ[e]	( SO4591 and SO0970 )	Energy Metabolism	1.3.99.1	( CymA (SO4591) and FccA (SO0970) )	( CymA and FccA )
	'FRMDt'	FRMDt	Formamide efflux	frmd[c] --> frmd[e]		Transport, Extracellular
	'FRTT'	FRTT	farnesyltranstransferase	[c] : frdp + ipdp --> ggdp + ppi	SO3653	Cofactor and Prosthetic Group Biosynthesis	2.5.1.29	IspB (SO3653)	IspB
	'FTHFD'	FTHFD	formyltetrahydrofolate deformylase	[c] : 10fthf + h2o --> for + h + thf	SO1624	Folate Metabolism	3.5.1.10	PurUec (SO1624)	PurUec
	'FTHFL'	FTHFL	formate-tetrahydrofolate ligase	[c] : atp + for + thf --> 10fthf + adp + pi	SO0560	Folate Metabolism	6.3.4.3	Ade3 (SO0560)	Ade3
	'FUM'	FUM	fumarase	[c] : fum + h2o <==> mal-L	SO2222	Citrate Cycle (TCA)	4.2.1.2	FumB (SO2222)	FumB
	'FUMACA'	FUMACA	fumarylacetoacetase	[c] : 4fumacac + h2o --> acac + fum + h	SO1670	Tyrosine, Tryptophan, and Phenylalanine Metabolism	3.7.1.2	FahA (SO1670)	FahA
	'FUMt2_2'	FUMt2_2	Fumarate transport via proton symport (2 H)	fum[e] + (2) h[e] --> fum[c] + (2) h[c]	( SO3134 and SO3135 and SO3136 )	Transport, Extracellular		DctPQM ( SO3134 and SO3135 and SO3136 )	DctPQM
	'FUMt4'	FUMt4	fumarate transport in via proton symport (3 h+)	fum[e] + (3) h[e] --> fum[c] + (3) h[c]	SO4417	Transport, Extracellular		DcuB (SO4417)	DcuB
	'G1PACT'	G1PACT	glucosamine-1-phosphate N-acetyltransferase	[c] : accoa + gam1p --> acgam1p + coa + h	SO4745	Cell Envelope Biosynthesis	2.3.1.157	GlmUec (SO4745)	GlmUec
	'G1PTMT'	G1PTMT	glucose-1-phosphate thymidylyltransferase	[c] : dttp + g1p + h --> dtdpglc + ppi	SO3186	Cell Envelope Biosynthesis	2.7.7.24	RffH (SO3186)	RffH
	'G1SATi'	G1SATi	glutamate-1-semialdehyde aminotransferase	[c] : glu1sa --> 5aop	SO1300	Cofactor and Prosthetic Group Biosynthesis	5.4.3.8	HemLec (SO1300)	HemLec
	'G35DP'	G35DP	guanosine-3',5'-bis(diphosphate) 3'-diphosphatase	[c] : gdpdp + h2o --> gdp + ppi	SO0359	Purine and Pyrimidine Biosynthesis	3.1.7.2	SpoT (SO0359)	SpoT
	'G3PD2'	G3PD2	glycerol-3-phosphate dehydrogenase (NADP)	[c] : glyc3p + nadp <==> dhap + h + nadph	SO0053	Alternate Carbon Metabolism	1.1.1.94	GpsA (SO0053)	GpsA
	'G3PD4'	G3PD4	glycerol-3-phosphate dehydrogenase (menaquinone 7)	[c] : glyc3p + mqn7 --> dhap + mql7	SO0978	Energy Metabolism	1.1.99.5	GlpA (SO0978)	GlpA
	'G3PD8'	G3PD8	glycerol-3-phosphate dehydrogenase (methylmenaquinone 7)	[c] : glyc3p + mmqn7 --> dhap + mmql7	SO0978	Energy Metabolism	1.1.99.5	GlpA (SO0978)	GlpA
	'G5SADs'	G5SADs	L-glutamate 5-semialdehyde dehydratase (spontaneous)	[c] : glu5sa <==> 1pyr5c + h + h2o		Arginine and Proline Metabolism
	'G5SD'	G5SD	glutamate-5-semialdehyde dehydrogenase	[c] : glu5p + h + nadph --> glu5sa + nadp + pi	SO1122	Arginine and Proline Metabolism	1.2.1.41	ProA (SO1122)	ProA
	'G6PDA'	G6PDA	glucosamine-6-phosphate deaminase	[c] : gam6p + h2o --> f6p + nh4	SO3506	Alternate Carbon Metabolism	3.5.99.6	NagB (SO3506)	NagB
	'G6PDHy'	G6PDHy	glucose 6-phosphate dehydrogenase	[c] : g6p + nadp <==> 6pgl + h + nadph	SO2489	Pentose Phosphate Pathway	1.1.1.49	Zwf (SO2489)	Zwf
	'GALKr'	GALKr	galactokinase	[c] : atp + gal <==> adp + gal1p + h	SO0694	Alternate Carbon Metabolism	2.7.1.6	GalK (SO0694)	GalK
	'GALU'	GALU	UTP-glucose-1-phosphate uridylyltransferase	[c] : g1p + h + utp <==> ppi + udpg	SO1665	Alternate Carbon Metabolism	2.7.7.9	GalUec (SO1665)	GalUec
	'GAPD'	GAPD	glyceraldehyde-3-phosphate dehydrogenase (NAD)	[c] : g3p + nad + pi <==> 13dpg + h + nadh	( SO0538 or SO2345 or SO2347 )	Glycolysis/Gluconeogenesis	1.2.1.12	( GapA1 (SO0538) ) or ( GapA2 (SO2345) ) or ( GapA3 (SO2347) )	( GapA1 ) or ( GapA2 ) or ( GapA3 )
	'GARFT'	GARFT	phosphoribosylglycinamide formyltransferase	[c] : 10fthf + gar <==> fgam + h + thf	SO2761	Purine and Pyrimidine Biosynthesis	2.1.2.2	PurN (SO2761)	PurN
	'GART'	GART	Phosphoribosylglycinamide formyltransferase 2	[c] : atp + for + gar --> adp + fgam + h + pi	SO3613	Purine and Pyrimidine Biosynthesis		PurT (SO3613)	PurT
	'GBEZ'	GBEZ	1,4-alpha-glucan branching enzyme	[c] : atp + glc-D --> adp + glycogen + h + pi	SO1494	Carbohydrate Metabolism	2.4.1.18	GlgB (SO1494)	GlgB
	'GCALDD'	GCALDD	Glycolaldehyde dehydrogenase	[c] : gcald + h2o + nad --> glyclt + (2) h + nadh		Folate Metabolism	1.2.1.21
	'GF6PTA'	GF6PTA	glutamine-fructose-6-phosphate transaminase	[c] : f6p + gln-L --> gam6p + glu-L	SO4741	Cell Envelope Biosynthesis	2.6.1.16	GlmS (SO4741)	GlmS
	'GGLUGABDH'	GGLUGABDH	gammaglutamyl-gamma-aminobutyraldehyde dehydrogenase	[c] : ggluaba + h2o + nadp --> ggluabt + (2) h + nadph	SO1275	Arginine and Proline Metabolism		PuuC (SO1275)	PuuC
	'GGLUGABH'	GGLUGABH	gammaglutamyl-gamma-aminobutyrate hydrolase	[c] : ggluabt + h2o --> 4abut + glu-L	SO1267	Arginine and Proline Metabolism		PuuD (SO1267)	PuuD
	'GGLUPTO'	GGLUPTO	gammaglutamyl putrescine oxidase	[c] : ggluptrc + h2o + o2 --> ggluaba + h2o2 + nh4	SO1274	Arginine and Proline Metabolism		PuuB (SO1274)	PuuB
	'GGLUPTS'	GGLUPTS	gammaglutamyl putrescine synthetase	[c] : atp + glu-L + ptrc --> adp + ggluptrc + h + pi	SO1268	Arginine and Proline Metabolism		PuuA (SO1268)	PuuA
	'GGTT'	GGTT	geranylgeranyltranstransferase	[c] : ggdp + ipdp --> pendp + ppi	SO3653	Cofactor and Prosthetic Group Biosynthesis		IspB (SO3653)	IspB
	'GHMT'	GHMT	glycine hydroxymethyltransferase	[c] : ser-L + thf <==> gly + h2o + mlthf	SO3471	Glycine and Serine Metabolism	2.1.2.1	GlyA (SO3471)	GlyA
	'GK1'	GK1	guanylate kinase (GMP:ATP)	[c] : atp + gmp <==> adp + gdp	SO0361	Nucleotide Salvage Pathways	2.7.4.8	Gmkec (SO0361)	Gmkec
	'GLCGSD'	GLCGSD	glucan 1,4-alpha-glucosidase	[c] : glycogen + h2o --> glc-D	( SO2459 or SO2213 )	Carbohydrate Metabolism	3.2.1.3	( Cga (SO2459) ) or ( GlcA1 (SO2213) )	( Cga ) or ( GlcA1 )
	'GLCP'	GLCP	glycogen phosphorylase	[c] : glycogen + pi --> g1p	( SO1496 and SO1495 )	Glycolysis/Gluconeogenesis	2.4.1.1	( GlgP (SO1496) and GlgX (SO1495) )	( GlgP and GlgX )
	'GLCS1'	GLCS1	glycogen synthase (ADPGlc)	[c] : adpglc --> adp + glycogen + h	SO1499	Glycolysis/Gluconeogenesis	2.4.1.21	GlgA (SO1499)	GlgA
	'GLCURE'	GLCURE	UDP-glucuronate 4-epimerase	[c] : udpglcur <==> udpgalur	SO4686	Starch and Sucrose Metabolism	5.1.3.6	Uglcure (SO4686)	Uglcure
	'GLGC'	GLGC	glucose-1-phosphate adenylyltransferase	[c] : atp + g1p + h --> adpglc + ppi	SO1498	Glycolysis/Gluconeogenesis	2.7.7.27	GlgC (SO1498)	GlgC
	'GLNS'	GLNS	glutamine synthetase	[c] : atp + glu-L + nh4 --> adp + gln-L + h + pi	SO4410	Glutamate Metabolism	6.3.1.2	GlnA (SO4410)	GlnA
	'GLNt2'	GLNt2	L-glutamine transport in via proton symport	gln-L[e] + h[e] --> gln-L[c] + h[c]		Transport, Extracellular
	'GLNTRS'	GLNTRS	Glutaminyl-tRNA synthetase	[c] : atp + gln-L + trnagln --> amp + glntrna + ppi	SO1786	Glutamate Metabolism	6.1.1.18	GlnS (SO1786)	GlnS
	'GLU5K'	GLU5K	glutamate 5-kinase	[c] : atp + glu-L --> adp + glu5p	SO1121	Arginine and Proline Metabolism	2.7.2.11	ProB (SO1121)	ProB
	'GLUCYSL'	GLUCYSL	glutamate-cysteine ligase	[c] : atp + cys-L + glu-L --> adp + glucys + h + pi	SO3559	Cofactor and Prosthetic Group Biosynthesis	6.3.2.2	GshA (SO3559)	GshA
	'GLUDx'	GLUDx	glutamate dehydrogenase (NAD)	[c] : glu-L + h2o + nad <==> akg + h + nadh + nh4	SO2593	Glutamate Metabolism	1.4.1.2	GudA (SO2593)	GudA
	'GLUN'	GLUN	glutaminase	[c] : gln-L + h2o --> glu-L + nh4	( SO3365 or ( SO0613 and SO2221 ) )	Glutamate Metabolism	3.5.1.2	( YneH (SO3365) ) or ( PabA (SO0613) and PabBec (SO2221) )	( YneH ) or ( PabA and PabBec )
	'GLUPRT'	GLUPRT	glutamine phosphoribosyldiphosphate amidotransferase	[c] : gln-L + h2o + prpp --> glu-L + ppi + pram	SO3064	Purine and Pyrimidine Biosynthesis	2.4.2.14	PurF (SO3064)	PurF
	'GLUR'	GLUR	glutamate racemase	[c] : glu-D <==> glu-L	SO0207	Cell Envelope Biosynthesis	5.1.1.3	MurI (SO0207)	MurI
	'GLUSy'	GLUSy	glutamate synthase (NADPH)	[c] : akg + gln-L + h + nadph --> (2) glu-L + nadp	( ( SO0750 and SO1325 ) or ( SO1324 and SO1325 ) )	Glutamate Metabolism	1.4.1.13	( GltB2 ( SO0750 and SO1325 ) ) or ( GltB ( SO1324 and SO1325 ) )	( GltB2 ) or ( GltB )
	'GLUt2'	GLUt2	L-glutamate transport in via proton symport	glu-L[e] + h[e] --> glu-L[c] + h[c]	( SO1948 or SO0922 or SO3562 or SO4004 or SO0157 )	Transport, Extracellular		( GltT4 (SO1948) ) or ( GltT (SO0922) ) or ( GltT3 (SO3562) ) or ( GltT5 (SO4004) ) or ( GltT2 (SO0157) )	( GltT4 ) or ( GltT ) or ( GltT3 ) or ( GltT5 ) or ( GltT2 )
	'GLUt4i'	GLUt4i	Na+/glutamate symport	glu-L[e] + na1[e] --> glu-L[c] + na1[c]	SO2923	Transport, Extracellular		GltS (SO2923)	GltS
	'GLUTRR'	GLUTRR	glutamyl-tRNA reductase	[c] : glutrna + h + nadph --> glu1sa + nadp + trnaglu	SO3834	Glutamate Metabolism		HemA (SO3834)	HemA
	'GLUTRS'	GLUTRS	Glutamyl-tRNA synthetase	[c] : atp + glu-L + trnaglu --> amp + glutrna + ppi	SO3130	Glutamate Metabolism	6.1.1.17	GltX (SO3130)	GltX
	'GLYAT'	GLYAT	glycine C-acetyltransferase	[c] : accoa + gly <==> 2aobut + coa	SO4674	Glycine and Serine Metabolism	2.3.1.29	KbL (SO4674)	KbL
	'GLYCKb'	GLYCKb	glycerate kinase	[c] : atp + glyc-R --> 2pg + adp + h	SO1770	Alternate Carbon Metabolism	2.7.1.31	GarK (SO1770)	GarK
	'GLYCL'	GLYCL	Glycine Cleavage System	[c] : gly + nad + thf --> co2 + mlthf + nadh + nh4	( SO0780 and SO0781 and SO0779 and SO0426 )	Folate Metabolism		( GcvH (SO0780) and GcvP (SO0781) and GcvT (SO0779) and LpdA (SO0426) )	( GcvH and GcvP and GcvT and LpdA )
	'GLYCLTDxr'	GLYCLTDxr	Glycolate dehydrogenase (NAD)	[c] : glyclt + nad <==> glx + h + nadh		Folate Metabolism
	'GLYCLTt2r'	GLYCLTt2r	glycolate transport via proton symport, reversible	glyclt[e] + h[e] <==> glyclt[c] + h[c]	( SO0827 or SO1522 )	Transport, Extracellular		( GlcA (SO0827) ) or ( LctP (SO1522) )	( GlcA ) or ( LctP )
	'GLYCRt2'	GLYCRt2	D-glycerate transport (proton symport)	glyc-R[e] + h[e] <==> glyc-R[c] + h[c]	SO1771	Transport, Extracellular		GlyT (SO1771)	GlyT
	'GLYD'	GLYD	glycerate dehydrogenase	[c] : h + hpyr + nadh <==> glyc-R + nad	SO3631	Alternate Carbon Metabolism	1.1.1.29	HprA (SO3631)	HprA
	'GLYK'	GLYK	glycerol kinase	[c] : atp + glyc --> adp + glyc3p + h	SO4230	Alternate Carbon Metabolism	2.7.1.30	GlpK (SO4230)	GlpK
	'GLYOX'	GLYOX	hydroxyacylglutathione hydrolase	[c] : h2o + lgt-S --> gthrd + h + lac-D	SO2563	Methylglyoxal Metabolism	3.1.2.6	GloB (SO2563)	GloB
	'GLYt4'	GLYt4	glycine reversible transport via sodium symport	gly[e] + na1[e] --> gly[c] + na1[c]	( SO3541 or SO0858 or SO3063 )	Transport, Extracellular		( SO3541 (SO3541) ) or ( AgcS (SO0858) ) or ( SO3063 (SO3063) )	( SO3541 ) or ( AgcS ) or ( SO3063 )
	'GLYTRS'	GLYTRS	Glycyl-tRNA synthetase	[c] : atp + gly + trnagly --> amp + glytrna + ppi	( SO0014 and SO0015 )	Glycine and Serine Metabolism	6.1.1.14	GlyQS ( SO0014 and SO0015 )	GlyQS
	'GMHEPAT'	GMHEPAT	D-glycero-D-manno-hepose 1-phosphate adenyltransferase	[c] : atp + gmh1p + h --> adphep-D,D + ppi	SO3745	Cell Envelope Biosynthesis		RfaEec (SO3745)	RfaEec
	'GMHEPK'	GMHEPK	D-glycero-D-manno-heptose 7-phosphate kinase	[c] : atp + gmh7p --> adp + gmh17bp + h	SO3745	Cell Envelope Biosynthesis		RfaEec (SO3745)	RfaEec
	'GMHEPPA'	GMHEPPA	D-glycero-D-manno-heptose 1,7-bisphosphate phosphatase	[c] : gmh17bp + h2o --> gmh1p + pi	SO2851	Cell Envelope Biosynthesis		GmhB (SO2851)	GmhB
	'GMPS2'	GMPS2	GMP synthase (glutamine-hydrolysing)	[c] : atp + gln-L + h2o + xmp --> amp + glu-L + gmp + (2) h + ppi	SO3292	Purine and Pyrimidine Biosynthesis	6.3.5.2	GuaA (SO3292)	GuaA
	'GP4GH'	GP4GH	Gp4G hydrolase	[c] : gp4g + h2o --> (2) gdp + (2) h	SO3641	Nucleotide Salvage Pathways		ApaH (SO3641)	ApaH
	'GPDDA2'	GPDDA2	Glycerophosphodiester phosphodiesterase (Glycerophosphoethanolamine)	[c] : g3pe + h2o --> etha + glyc3p + h	SO0587	Cell Envelope Biosynthesis	3.1.4.46	UgpQ (SO0587)	UgpQ
	'GPDDA4'	GPDDA4	Glycerophosphodiester phosphodiesterase (Glycerophosphoglycerol)	[c] : g3pg + h2o --> glyc + glyc3p + h	SO0587	Cell Envelope Biosynthesis	3.1.4.46	UgpQ (SO0587)	UgpQ
	'GRTT'	GRTT	geranyltranstransferase	[c] : grdp + ipdp --> frdp + ppi	SO1526	Cofactor and Prosthetic Group Biosynthesis	2.5.1.10	IspA (SO1526)	IspA
	'GSHPO'	GSHPO	glutathione peroxidase	[c] : (2) gthrd + h2o2 --> gthox + (2) h2o	( SO1563 or SO3349 )	Energy Metabolism	1.11.1.9	( Hyr1 (SO1563) ) or ( Gpx2 (SO3349) )	( Hyr1 ) or ( Gpx2 )
	'GSNK'	GSNK	guanosine kinase	[c] : atp + gsn --> adp + gmp + h	SO2020	Nucleotide Salvage Pathways		Gsk (SO2020)	Gsk
	'GTHRD'	GTHRD	glutathione-disulfide reductase	[c] : (2) gthrd + nadp <==> gthox + h + nadph	SO4702	Cofactor and Prosthetic Group Biosynthesis	1.8.1.7	Gor (SO4702)	Gor
	'GTHRDabc'	GTHRDabc	Glutathione export via ABC system	atp[c] + gthrd[c] + h2o[c] --> adp[c] + gthrd[e] + h[c] + pi[c]	( SO3779 and SO3780 )	Transport, Extracellular		( CydC (SO3779) and CydD (SO3780) )	( CydC and CydD )
	'GTHS'	GTHS	glutathione synthase	[c] : atp + glucys + gly --> adp + gthrd + h + pi	SO0831	Cofactor and Prosthetic Group Biosynthesis	6.3.2.3	GshB (SO0831)	GshB
	'GTPCI'	GTPCI	GTP cyclohydrolase I	[c] : gtp + h2o --> ahdt + for + h	SO4254	Cofactor and Prosthetic Group Biosynthesis	3.5.4.16	FolE (SO4254)	FolE
	'GTPCII'	GTPCII	GTP cyclohydrolase II	[c] : gtp + (3) h2o --> 25dhpp + for + (2) h + ppi	( SO3467 or SO2831 )	Cofactor and Prosthetic Group Biosynthesis	3.5.4.25	( RibBA (SO3467) ) or ( RibA (SO2831) )	( RibBA ) or ( RibA )
	'GTPDPK'	GTPDPK	GTP diphosphokinase	[c] : atp + gtp --> amp + gdptp + h	SO3455	Nucleotide Salvage Pathways	2.7.6.5	GppK (SO3455)	GppK
	'GUAPRT'	GUAPRT	guanine phosphoribosyltransferase	[c] : gua + prpp --> gmp + ppi	( SO3803 or SO0807 )	Nucleotide Salvage Pathways		( Hpt2 (SO3803) ) or ( Hpt (SO0807) )	( Hpt2 ) or ( Hpt )
	'H2Ot5'	H2Ot5	H2O transport via diffusion	h2o[e] <==> h2o[c]	SO1307	Transport, Extracellular		AqpZ (SO1307)	AqpZ
	'HACOADr'	HACOADr	3-hydroxyacyl-CoA dehydrogenase	[c] : 3hmp + nad --> h + mmalsa + nadh	SO1682	Valine, Leucine, and Isoleucine Metabolism	1.1.1.35	MmsB (SO1682)	MmsB
	'HBUTCT'	HBUTCT	4-hydroxybutyrate CoA transferase	[c] : 4hdxbutn + btcoa --> 4hbutcoa + but	SO1708	Alternate Carbon Metabolism		Cat2so (SO1708)	Cat2so
	'HBZOPT'	HBZOPT	4-hydroxybenzoate octaprenyltransferase	[c] : 4hbz + octdp --> 3ophb + ppi	SO0468	Cofactor and Prosthetic Group Biosynthesis		UbiA (SO0468)	UbiA
	'HCO3E'	HCO3E	carbonate dehydratase (HCO3 equilibration reaction)	[c] : co2 + h2o <==> h + hco3	SO2474	Unassigned	4.2.1.1	YadF (SO2474)	YadF
	'HDCAt2'	HDCAt2	Hexadecanoate transport via proton symport	h[e] + hdca[e] --> h[c] + hdca[c]	( SO3099 or SO4232 )	Transport, Extracellular		( FadL2 (SO3099) ) or ( FadL (SO4232) )	( FadL2 ) or ( FadL )
	'HEMEOS'	HEMEOS	Heme O synthase	[c] : frdp + h2o + pheme --> h + hemeO + ppi	SO4614	Cofactor and Prosthetic Group Biosynthesis		CyoE (SO4614)	CyoE
	'HEPTT'	HEPTT	trans-heptaprenyltranstransferase	[c] : hepdp + ipdp --> octdp + ppi	SO3653	Cofactor and Prosthetic Group Biosynthesis		IspB (SO3653)	IspB
	'HEXTT'	HEXTT	trans-hexaprenyltranstransferase	[c] : hexdp + ipdp --> hepdp + ppi	SO3653	Cofactor and Prosthetic Group Biosynthesis	2.5.1.30	IspB (SO3653)	IspB
	'HGENDO'	HGENDO	homogentisate 1,2-dioxygenase	[c] : hgentis + o2 --> 4mlacac + h	SO1963	Tyrosine, Tryptophan, and Phenylalanine Metabolism	1.13.11.5	HmgA (SO1963)	HmgA
	'HGt'	HGt	mercury transport	hg2[e] <==> hg2[c]	( SO1406 and SO1407 )	Transport, Extracellular		MerPT ( SO1406 and SO1407 )	MerPT
	'HISD1'	HISD1	histidase	[c] : his-L --> nh4 + urcan	SO0098	Histidine Metabolism	4.3.1.3	HutH (SO0098)	HutH
	'HISTD'	HISTD	histidinol dehydrogenase	[c] : h2o + histd + (2) nad --> (3) h + his-L + (2) nadh	SO2073	Histidine Metabolism	1.1.1.23	HisD (SO2073)	HisD
	'HISTP'	HISTP	histidinol-phosphatase	[c] : h2o + hisp --> histd + pi	SO2071	Histidine Metabolism	3.1.3.15	HisB (SO2071)	HisB
	'HISTRS'	HISTRS	Histidyl-tRNA synthetase	[c] : atp + his-L + trnahis --> amp + histrna + ppi	SO3311	Histidine Metabolism	6.1.1.21	HisS (SO3311)	HisS
	'HMBS'	HMBS	hydroxymethylbilane synthase	[c] : h2o + (4) ppbng --> hmbil + (4) nh4	SO4313	Cofactor and Prosthetic Group Biosynthesis	4.3.1.8	HemCec (SO4313)	HemCec
	'HMGDx'	HMGDx	S-(hydroxymethyl)glutathione dehydrogenase	[c] : hmglut-S + nad --> fglut-S + h + nadh	( SO2054 or SOA0161 )	Alternate Carbon Metabolism		( FrmA (SO2054) ) or ( SOA0161 (SOA0161) )	( FrmA ) or ( SOA0161 )
	'HMGL'	HMGL	hydroxymethylglutaryl-CoA lyase	[c] : hmgcoa --> acac + accoa	SO1893	Valine, Leucine, and Isoleucine Metabolism	4.1.3.4	YngG (SO1893)	YngG
	'HMGSs'	HMGSs	S-(hydroxymethyl)glutathione synthase	[c] : fald + gthrd <==> hmglut-S		Alternate Carbon Metabolism
	'HOXPRx'	HOXPRx	2-hydroxy-3-oxopropionate reductase (NAD)	[c] : glyc-R + nad <==> 2h3opp + h + nadh	SO2771	Alternate Carbon Metabolism	1.1.1.60	YkwC (SO2771)	YkwC
	'HPPDO1'	HPPDO1	4-hydroxyphenylpyruvate dioxygenase	[c] : 34hpp + o2 --> co2 + hgentis	SO1962	Tyrosine, Tryptophan, and Phenylalanine Metabolism	1.13.11.27	Hpd1 (SO1962)	Hpd1
	'HPPK'	HPPK	2-amino-4-hydroxy-6-hydroxymethyldihydropteridine diphosphokinase	[c] : 2ahhmp + atp --> 2ahhmd + amp + h	( SO0871 or SO1292 )	Cofactor and Prosthetic Group Biosynthesis	2.7.6.3	( FolK (SO0871) ) or ( FolK2 (SO1292) )	( FolK ) or ( FolK2 )
	'HSDy'	HSDy	homoserine dehydrogenase (NADPH)	[c] : hom-L + nadp <==> aspsa + h + nadph	( SO4055 or SO3415 )	Threonine and Lysine Metabolism	1.1.1.3	( MetL (SO4055) ) or ( ThrA (SO3415) )	( MetL ) or ( ThrA )
	'HSK'	HSK	homoserine kinase	[c] : atp + hom-L --> adp + h + phom	SO3414	Threonine and Lysine Metabolism	2.7.1.39	ThrB (SO3414)	ThrB
	'HSST'	HSST	homoserine O-succinyltransferase	[c] : hom-L + succoa --> coa + suchms	SO1676	Methionine Metabolism	2.3.1.46	MetA (SO1676)	MetA
	'HSTPT'	HSTPT	histidinol-phosphate transaminase	[c] : glu-L + imacp --> akg + h + hisp	SO2072	Histidine Metabolism	2.6.1.9	HisC (SO2072)	HisC
	'HTHBPD'	HTHBPD	4a-hydroxytetrahydrobiopterin dehydratase	[c] : 5678thh --> 78dhp + h2o	SO1667	Cofactor and Prosthetic Group Biosynthesis	4.2.1.96	PhhB (SO1667)	PhhB
	'HXAD'	HXAD	Hexosaminidase	[c] : chitob + h2o --> (2) acgam	( SO2250 or SO3509 )	Alternate Carbon Metabolism	3.2.1.52	( NagZ (SO2250) ) or ( HexB (SO3509) )	( NagZ ) or ( HexB )
	'HXPRT'	HXPRT	hypoxanthine phosphoribosyltransferase (Hypoxanthine)	[c] : hxan + prpp --> imp + ppi	( SO3803 or SO0807 )	Nucleotide Salvage Pathways	2.4.2.8	( Hpt2 (SO3803) ) or ( Hpt (SO0807) )	( Hpt2 ) or ( Hpt )
	'HYD5i'	HYD5i	Hydrogenase (menaquinone-7)	h2[e] + mqn7[c] --> mql7[c]	( SO2097 and SO2098 and SO2099 )	Energy Metabolism		Hya ( SO2097 and SO2098 and SO2099 )	Hya
	'HYD6i'	HYD6i	Hydrogenase (methylmenaquinone-7)	h2[e] + mmqn7[c] --> mmql7[c]	( SO2097 and SO2098 and SO2099 )	Energy Metabolism		Hya ( SO2097 and SO2098 and SO2099 )	Hya
	'ICDHxi'	ICDHxi	isocitrate dehydrogenase (NAD)	[c] : icit + nad --> akg + co2 + nadh	SO1538	Citrate Cycle (TCA)	1.1.1.41	IcdA (SO1538)	IcdA
	'ICDHy'	ICDHy	isocitrate dehydrogenase (NADP)	[c] : icit + nadp <==> akg + co2 + nadph	SO2629	Citrate Cycle (TCA)	1.1.1.42	Icd (SO2629)	Icd
	'ICHORSi'	ICHORSi	Isochorismate Synthase	[c] : chor --> ichor	SO4713	Cofactor and Prosthetic Group Biosynthesis		MenF (SO4713)	MenF
	'ICL'	ICL	Isocitrate lyase	[c] : icit --> glx + succ	SO1484	Anaplerotic reactions	4.1.3.1	AceA (SO1484)	AceA
	'IG3PS'	IG3PS	Imidazole-glycerol-3-phosphate synthase	[c] : gln-L + prlp --> aicar + eig3p + glu-L + (2) h	( SO2068 and SO2070 )	Histidine Metabolism		HisF ( SO2068 and SO2070 )	HisF
	'IGPDH'	IGPDH	imidazoleglycerol-phosphate dehydratase	[c] : eig3p + h --> h2o + imacp	SO2071	Histidine Metabolism	4.2.1.19	HisB (SO2071)	HisB
	'IGPS'	IGPS	indole-3-glycerol-phosphate synthase	[c] : 2cpr5p + h --> 3ig3p + co2 + h2o	SO3022	Tyrosine, Tryptophan, and Phenylalanine Metabolism	4.1.1.48	TrpC (SO3022)	TrpC
	'ILEDH2'	ILEDH2	isoleucine dehydrogenase	[c] : h2o + ile-L + nad <==> 3mop + h + nadh + nh4	SO2638	Valine, Leucine, and Isoleucine Metabolism	1.4.1.9	Bcd (SO2638)	Bcd
	'ILEt4'	ILEt4	Na+/Isoleucine-L symporter	ile-L[e] + na1[e] --> ile-L[c] + na1[c]	SO0949	Transport, Extracellular		BrnQ (SO0949)	BrnQ
	'ILETA'	ILETA	isoleucine transaminase	[c] : akg + ile-L <==> 3mop + glu-L	SO0340	Valine, Leucine, and Isoleucine Metabolism	2.6.1.42	IlvE (SO0340)	IlvE
	'ILETRS'	ILETRS	Isoleucyl-tRNA synthetase	[c] : atp + ile-L + trnaile --> amp + iletrna + ppi	SO3532	Valine, Leucine, and Isoleucine Metabolism	6.1.1.5	IleS (SO3532)	IleS
	'IMPC'	IMPC	IMP cyclohydrolase	[c] : h2o + imp <==> fprica	SO0442	Purine and Pyrimidine Biosynthesis	3.5.4.10	PurH (SO0442)	PurH
	'IMPD'	IMPD	IMP dehydrogenase	[c] : h2o + imp + nad --> h + nadh + xmp	SO3293	Purine and Pyrimidine Biosynthesis	1.1.1.205	GuaB (SO3293)	GuaB
	'INDOLEt2'	INDOLEt2	Indole transport via proton symport, reversible	h[e] + indole[e] <==> h[c] + indole[c]	SO4601	Transport, Extracellular		Mtr (SO4601)	Mtr
	'INSK'	INSK	inosine kinase	[c] : atp + ins --> adp + h + imp	SO2020	Nucleotide Salvage Pathways	2.7.1.73	Gsk (SO2020)	Gsk
	'INSt2'	INSt2	inosine transport in via proton symport	h[e] + ins[e] --> h[c] + ins[c]		Transport, Extracellular
	'IPDPS'	IPDPS	1-hydroxy-2-methyl-2-(E)-butenyl 4-diphosphate reductase (ipdp)	[c] : h + h2mb4p + nadh --> h2o + ipdp + nad	SO3529	Cofactor and Prosthetic Group Biosynthesis		LytB (SO3529)	LytB
	'IPMD'	IPMD	3-isopropylmalate dehydrogenase	[c] : 3c2hmp + nad --> 3c4mop + h + nadh	SO4235	Valine, Leucine, and Isoleucine Metabolism	1.1.1.85	LeuB (SO4235)	LeuB
	'IPPMIa'	IPPMIa	3-isopropylmalate dehydratase	[c] : 3c2hmp <==> 2ippm + h2o	( SO4233 and SO4234 )	Valine, Leucine, and Isoleucine Metabolism	4.2.1.33	LeuCD ( SO4233 and SO4234 )	LeuCD
	'IPPMIb'	IPPMIb	2-isopropylmalate hydratase	[c] : 2ippm + h2o <==> 3c3hmp	( SO4233 and SO4234 )	Valine, Leucine, and Isoleucine Metabolism		LeuCD ( SO4233 and SO4234 )	LeuCD
	'IPPS'	IPPS	2-isopropylmalate synthase	[c] : 3mob + accoa + h2o --> 3c3hmp + coa + h	SO4236	Valine, Leucine, and Isoleucine Metabolism	4.1.3.12	LeuA (SO4236)	LeuA
	'IZPN'	IZPN	imidazolonepropionase	[c] : 4izp + h2o --> forglu	SO0095	Histidine Metabolism	3.5.2.7	HutI (SO0095)	HutI
	'KARA2i'	KARA2i	ketol-acid reductoisomerase (2-Aceto-2-hydroxybutanoate)	[c] : 2ahbut + h + nadph --> 23dhmp + nadp	SO4349	Valine, Leucine, and Isoleucine Metabolism	1.1.1.86	IlvCec (SO4349)	IlvCec
	'KAS15'	KAS15	b-ketoacyl synthase	[c] : accoa + h + malACP --> actACP + co2 + coa	( SO2778 or SO2901 or SO1742 or SO2853 )	Fatty Acid Synthesis		( FabH (SO2778) ) or ( FabH2 (SO2901) ) or ( FabH3 (SO1742) ) or ( FabH4 (SO2853) )	( FabH ) or ( FabH2 ) or ( FabH3 ) or ( FabH4 )
	'KAS16'	KAS16	3-hydroxy-myristoyl-ACP synthesis	[c] : ddcaACP + (2) h + malACP + nadph --> 3htdACP + ACP + co2 + nadp	( ( SO3072 and SO2776 ) or ( SO2774 and SO2776 ) )	Fatty Acid Synthesis		( FabB (SO3072) and FabG (SO2776) ) or ( FabF (SO2774) and FabG (SO2776) )	( FabB and FabG ) or ( FabF and FabG )
	'KDOPP'	KDOPP	3-deoxy-manno-octulosonate-8-phosphatase	[c] : h2o + kdo8p --> kdo + pi	SO3957	Cell Envelope Biosynthesis	3.1.3.45	KdsC (SO3957)	KdsC
	'KDOPS'	KDOPS	2-dehydro-3-deoxy-phosphooctonate aldolase	[c] : ara5p + h2o + pep --> kdo8p + pi	SO3827	Cell Envelope Biosynthesis	4.1.2.16	KdsA (SO3827)	KdsA
	'Kt2i'	Kt2i	potassium irreversible transport via proton symporter	h[e] + k[e] --> h[c] + k[c]	( ( SO0057 and SO0058 ) or SO0024 or SO0028 or ( SO4281 and SO4282 ) )	Transport, Extracellular		( TrkA1 ( SO0057 and SO0058 ) ) or ( TrkH (SO0024) ) or ( TrkH2 (SO0028) ) or ( TrkA2 ( SO4281 and SO4282 ) )	( TrkA1 ) or ( TrkH ) or ( TrkH2 ) or ( TrkA2 )
	'Kt3'	Kt3	potassium transport out via proton antiport	h[e] + k[c] --> h[c] + k[e]	( SO1647 or SO1481 or SO0695 )	Transport, Extracellular		( KefB (SO1647) ) or ( KefC (SO1481) ) or ( SO0695 (SO0695) )	( KefB ) or ( KefC ) or ( SO0695 )
	'LDH_D2'	LDH_D2	D-lactate dehydrogenase	[c] : lac-D + ubq8 --> pyr + ubq8h2	SO1521	Alternate Carbon Metabolism	1.1.2.4	Dld (SO1521)	Dld
	'LDH_D4'	LDH_D4	D-lactate dehydrogenase	[c] : lac-D + mqn7 --> mql7 + pyr	SO1521	Alternate Carbon Metabolism	1.1.2.4	Dld (SO1521)	Dld
	'LDH_D5'	LDH_D5	D-lactate dehydrogenase	[c] : lac-D + mmqn7 --> mmql7 + pyr	SO1521	Alternate Carbon Metabolism	1.1.2.4	Dld (SO1521)	Dld
	'LDH_Dir'	LDH_Dir	D-lactate dehydrogenase	[c] : h + nadh + pyr --> lac-D + nad	SO0968	Pyruvate Metabolism	1.1.1.28	LdhA (SO0968)	LdhA
	'LEUt4'	LEUt4	Na+/Leucine-L symporter	leu-L[e] + na1[e] --> leu-L[c] + na1[c]	SO0949	Transport, Extracellular		BrnQ (SO0949)	BrnQ
	'LEUTA'	LEUTA	leucine transaminase	[c] : akg + leu-L <==> 4mop + glu-L	SO0340	Valine, Leucine, and Isoleucine Metabolism	2.6.1.42	IlvE (SO0340)	IlvE
	'LEUTRS'	LEUTRS	Leucyl-tRNA synthetase	[c] : atp + leu-L + trnaleu --> amp + leutrna + ppi	SO1174	Valine, Leucine, and Isoleucine Metabolism	6.1.1.4	LeuS (SO1174)	LeuS
	'LGTHL'	LGTHL	lactoylglutathione lyase	[c] : gthrd + mthgxl --> lgt-S	SO2044	Methylglyoxal Metabolism	4.4.1.5	GloA (SO2044)	GloA
	'L_LACD2'	L-LACD2	L-Lactate dehydrogenase (ubiquinone)	[c] : lac-L + ubq8 --> pyr + ubq8h2	( SO1518 and SO1519 and SO1520 )	Alternate Carbon Metabolism	1.1.2.3	( SO1518 (SO1518) and SO1519 (SO1519) and SO1520 (SO1520) )	( SO1518 and SO1519 and SO1520 )
	'L_LACD4'	L-LACD4	L-Lactate dehydrogenase (menaquinone-7)	[c] : lac-L + mqn7 --> mql7 + pyr	( SO1518 and SO1519 and SO1520 )	Alternate Carbon Metabolism	1.1.2.3	( SO1518 (SO1518) and SO1519 (SO1519) and SO1520 (SO1520) )	( SO1518 and SO1519 and SO1520 )
	'L_LACD5'	L-LACD5	L-Lactate dehydrogenase (methylmenaquinone-7)	[c] : lac-L + mmqn7 --> mmql7 + pyr	( SO1518 and SO1519 and SO1520 )	Alternate Carbon Metabolism	1.1.2.3	( SO1518 (SO1518) and SO1519 (SO1519) and SO1520 (SO1520) )	( SO1518 and SO1519 and SO1520 )
	'L_LACt2'	L-LACt2	L-lactate reversible transport via proton symport	h[e] + lac-L[e] <==> h[c] + lac-L[c]	( SO1522 or SO0827 )	Transport, Extracellular		( LctP (SO1522) ) or ( GlcA (SO0827) )	( LctP ) or ( GlcA )
	'LLEUDr'	LLEUDr	L-leucine dehydrogenase	[c] : h2o + leu-L + nad <==> 4mop + h + nadh + nh4	SO2638	Valine, Leucine, and Isoleucine Metabolism	1.4.1.9	Bcd (SO2638)	Bcd
	'LPADSS'	LPADSS	Lipid A disaccaride synthase	[c] : lipidX + u23ga --> h + lipidAds + udp	SO1642	Cell Envelope Biosynthesis	2.4.1.182	LpxB (SO1642)	LpxB
	'LPSSYN_SO'	LPSSYN_SO	LPS synthesis	[c] : adphep-D,D + atp + kdo8nlipa + uacgala + (3) udpgal --> (2) adp + (6) h + lps_SO + (3) udp + ump	SO4677	Cell Envelope Biosynthesis		KdkA (SO4677)	KdkA
	'LYSt3'	LYSt3	L-lysine transport out via proton antiport	h[e] + lys-L[c] --> h[c] + lys-L[e]	SO2865	Transport, Extracellular		LysE1 (SO2865)	LysE1
	'LYSTRS'	LYSTRS	Lysyl-tRNA synthetase	[c] : atp + lys-L + trnalys --> amp + lystrna + ppi	SO0992	Threonine and Lysine Metabolism	6.1.1.6	LysS (SO0992)	LysS
	'MACPD'	MACPD	Malonyl-ACP decarboxylase	[c] : h + malACP --> acACP + co2	SO3072	Fatty Acid Synthesis		FabB (SO3072)	FabB
	'MALS'	MALS	malate synthase	[c] : accoa + glx + h2o --> coa + h + mal-L	SO1483	Anaplerotic reactions	4.1.3.2	AceB (SO1483)	AceB
	'MALt2_2'	MALt2_2	Malate transport via proton symport (2 H)	(2) h[e] + mal-L[e] --> (2) h[c] + mal-L[c]	( SO3134 and SO3135 and SO3136 )	Transport, Extracellular		DctPQM ( SO3134 and SO3135 and SO3136 )	DctPQM
	'MALt2_3'	MALt2_3	Malate transport via proton symport (3 H)	(3) h[e] + mal-L[e] --> (3) h[c] + mal-L[c]	SO4417	Transport, Extracellular		DcuB (SO4417)	DcuB
	'MALTAT'	MALTAT	maltose O-acetyltransferase	[c] : accoa + malt --> acmalt + coa	SO1961	Carbohydrate Metabolism	2.3.1.79	Maa (SO1961)	Maa
	'MALTK'	MALTK	malate thiokinase	[c] : atp + coa + mal-L --> adp + malylcoa + pi		Alternate Carbon Metabolism	6.2.1.9
	'MCAL'	MCAL	Malyl-CoA lyase	[c] : malylcoa --> accoa + glx		Alternate Carbon Metabolism	4.1.3.24
	'MCCC'	MCCC	methylcrotonoyl-CoA carboxylase	[c] : 3mb2coa + atp + hco3 --> 3mgcoa + adp + h + pi	( SO1894 and SO1896 )	Valine, Leucine, and Isoleucine Metabolism	6.4.1.4	Mcc ( SO1894 and SO1896 )	Mcc
	'MCITD'	MCITD	2-methylcitrate dehydratase	[c] : 2mcit --> 2mcacn + h2o	SO0343	Alternate Carbon Metabolism	4.2.1.79	AcnD (SO0343)	AcnD
	'MCITS'	MCITS	2-methylcitrate synthase	[c] : h2o + oaa + ppcoa --> 2mcit + coa + h	SO0344	Alternate Carbon Metabolism	4.1.3.31	PrpC (SO0344)	PrpC
	'MCOATA'	MCOATA	Malonyl-CoA-ACP transacylase	[c] : ACP + malcoa <==> coa + malACP	SO2777	Fatty Acid Synthesis	2.3.1.39	FabD (SO2777)	FabD
	'MCPST'	MCPST	3-mercaptopyruvate sulfurtransferase	[c] : mercppyr + so3 --> pyr + tsul	SO1261	Cysteine Metabolism	2.8.1.2	MpsT (SO1261)	MpsT
	'MDH'	MDH	malate dehydrogenase	[c] : mal-L + nad <==> h + nadh + oaa	SO0770	Citrate Cycle (TCA)	1.1.1.37	Mdh (SO0770)	Mdh
	'MDRPD'	MDRPD	5-Methylthio-5-deoxy-D-ribulose 1-phosphate dehydratase	[c] : 5mdru1p --> dkmpp + h2o		Methionine Metabolism
	'ME2'	ME2	malic enzyme (NADP)	[c] : mal-L + nadp --> co2 + nadph + pyr	( SO4118 or SO3855 )	Anaplerotic reactions	1.1.1.40	( Mae (SO4118) ) or ( SfcA (SO3855) )	( Mae ) or ( SfcA )
	'MEAMP1gly_asp'	MEAMP1(gly-asp)	methionyl aminopeptidase	[c] : gly-asp-L + h2o <==> asp-L + gly		Alternate Carbon Metabolism	3.4.11.18
	'MEAMP1gly_glu'	MEAMP1(gly-glu)	methionyl aminopeptidase	[c] : gly-glu-L + h2o <==> glu-L + gly		Alternate Carbon Metabolism	3.4.11.18
	'MECDPDH'	MECDPDH	2C-methyl-D-erythritol 2,4 cyclodiphosphate dehydratase	[c] : 2mecdp + nadh --> h2mb4p + h2o + nad	SO3312	Cofactor and Prosthetic Group Biosynthesis		GcpE (SO3312)	GcpE
	'MECDPS'	MECDPS	2-C-methyl-D-erythritol 2,4-cyclodiphosphate synthase	[c] : 2p4c2me --> 2mecdp + cmp	SO3437	Cofactor and Prosthetic Group Biosynthesis		IspF (SO3437)	IspF
	'MEPCT'	MEPCT	2-C-methyl-D-erythritol 4-phosphate cytidylyltransferase	[c] : 2me4p + ctp + h --> 4c2me + ppi	SO3438	Cofactor and Prosthetic Group Biosynthesis		IspD (SO3438)	IspD
	'METAT'	METAT	methionine adenosyltransferase	[c] : atp + h2o + met-L --> amet + pi + ppi	SO0929	Methionine Metabolism	2.5.1.6	MetK (SO0929)	MetK
	'METGL'	METGL	methionine g-lyase	[c] : h2o + met-L --> 2obut + ch4s + nh4	SO1812	Methionine Metabolism	4.4.1.11	MdeA (SO1812)	MdeA
	'METS'	METS	methionine synthase	[c] : 5mthf + hcys-L --> h + met-L + thf	( SO0818 or SO1030 )	Methionine Metabolism	2.1.1.13	( MetE (SO0818) ) or ( MetH (SO1030) )	( MetE ) or ( MetH )
	'METTRS'	METTRS	Methionyl-tRNA synthetase	[c] : atp + met-L + trnamet --> amp + mettrna + ppi	SO2619	Methionine Metabolism	6.1.1.10	MetG (SO2619)	MetG
	'MGCH'	MGCH	methylglutaconyl-CoA hydratase	[c] : 3mgcoa + h2o --> hmgcoa	SO1895	Valine, Leucine, and Isoleucine Metabolism	4.2.1.18	MgcH (SO1895)	MgcH
	'MGt3'	MGt3	magnesium transport out via proton antiporter	h[e] + mg2[c] --> h[c] + mg2[e]	SO1178	Transport, Extracellular		CorC (SO1178)	CorC
	'MGt5'	MGt5	magnesium transport in/out via permease (no H+)	mg2[c] <==> mg2[e]	( SO1145 or SO3984 or SO3966 or SO1941 or SO1565 )	Transport, Extracellular		( MgtE (SO1145) ) or ( CorA1 (SO3984) ) or ( MgtE2 (SO3966) ) or ( CorA (SO1941) ) or ( SO1565 (SO1565) )	( MgtE ) or ( CorA1 ) or ( MgtE2 ) or ( CorA ) or ( SO1565 )
	'MI1PP'	MI1PP	myo-inositol 1-phosphatase	[c] : h2o + mi1p-D --> inost + pi	SO2260	Cell Envelope Biosynthesis	3.1.3.25	SuhB (SO2260)	SuhB
	'MICITH'	MICITH	2-methylisocitrate hydratase	[c] : 2mcacn + h2o --> micit	SO0432	Alternate Carbon Metabolism	4.2.1.99	AcnB (SO0432)	AcnB
	'MICITL'	MICITL	methylisocitrate lyase	[c] : micit <==> pyr + succ	SO0345	Alternate Carbon Metabolism	4.1.3.30	PrpB (SO0345)	PrpB
	'MLACI'	MLACI	maleylacetoacetate isomerase	[c] : 4mlacac --> 4fumacac	SO1671	Tyrosine, Tryptophan, and Phenylalanine Metabolism	5.2.1.2	MaiA (SO1671)	MaiA
	'MMSDHir'	MMSDHir	methylmalonate-semialdehyde dehydrogenase (acylating)	[c] : coa + mmalsa + nad --> co2 + nadh + ppcoa	SO1678	Valine, Leucine, and Isoleucine Metabolism	1.2.1.27	MmsA (SO1678)	MmsA
	'MNOR'	MNOR	Manganese oxide reductase	(2) h[e] + mn4o[e] + mql7[c] --> (2) h2o[e] + mn2[e] + mqn7[c]	( ( SO4591 and SO1777 and SO1779 ) or ( SO4591 and SO1777 and SO1778 ) )	Energy Metabolism		( CymA (SO4591) and MtrAso (SO1777) and OmcA (SO1779) ) or ( CymA (SO4591) and MtrAso (SO1777) and MtrCso (SO1778) )	( CymA and MtrAso and OmcA ) or ( CymA and MtrAso and MtrCso )
	'MNOR2'	MNOR2	Manganese oxide reductase	(2) h[e] + mmql7[c] + mn4o[e] --> (2) h2o[e] + mmqn7[c] + mn2[e]	( ( SO4591 and SO1777 and SO1778 ) or ( SO4591 and SO1777 and SO1779 ) )	Energy Metabolism		( CymA (SO4591) and MtrAso (SO1777) and MtrCso (SO1778) ) or ( CymA (SO4591) and MtrAso (SO1777) and OmcA (SO1779) )	( CymA and MtrAso and MtrCso ) or ( CymA and MtrAso and OmcA )
	'MOAT3'	MOAT3	8-amino 3,8-dideoxy-D-manno-octulosonic acid transferase	[c] : ckdo8n + lipidA --> cmp + h + kdo8nlipid4	SO4676	Cell Envelope Biosynthesis		KdtA (SO4676)	KdtA
	'MOBDabc'	MOBDabc	molybdate transport via ABC system	atp[c] + h2o[c] + mobd[e] --> adp[c] + h[c] + mobd[c] + pi[c]	( SO3863 and SO3864 and SO3865 )	Transport, Extracellular		ModABC ( SO3863 and SO3864 and SO3865 )	ModABC
	'MOHMT'	MOHMT	3-methyl-2-oxobutanoate hydroxymethyltransferase	[c] : 3mob + h2o + mlthf --> 2dhp + thf	SO0870	Cofactor and Prosthetic Group Biosynthesis	2.1.2.11	PanB (SO0870)	PanB
	'MTAN'	MTAN	methylthioadenosine nucleosidase	[c] : 5mta + h2o --> 5mtr + ade	( SO1322 or SO3705 )	Arginine and Proline Metabolism	3.2.2.16	( Mtn (SO1322) ) or ( SO3705 (SO3705) )	( Mtn ) or ( SO3705 )
	'MTHFC'	MTHFC	methenyltetrahydrofolate cyclohydrolase	[c] : h2o + methf <==> 10fthf + h	SO1792	Folate Metabolism	3.5.4.9	FolD (SO1792)	FolD
	'MTHFD'	MTHFD	methylenetetrahydrofolate dehydrogenase (NADP)	[c] : mlthf + nadp <==> methf + nadph	SO1792	Folate Metabolism	1.5.1.5	FolD (SO1792)	FolD
	'MTHFR2'	MTHFR2	5,10-methylenetetrahydrofolate reductase (NADH)	[c] : (2) h + mlthf + nadh --> 5mthf + nad	SO4054	Folate Metabolism		MetF (SO4054)	MetF
	'MTRI'	MTRI	5-methylthioribose-1-phosphate isomerase	[c] : 5mdr1p <==> 5mdru1p		Methionine Metabolism	5.3.1.23
	'MTRK'	MTRK	5-methylthioribose kinase	[c] : 5mtr + atp --> 5mdr1p + adp + h		Methionine Metabolism	2.7.1.100
	'NAabcO'	NAabcO	sodium transport out via ABC system	atp[c] + h2o[c] + na1[c] --> adp[c] + h[c] + na1[e] + pi[c]	( SO0069 and SO0070 )	Transport, Extracellular		NatAB ( SO0069 and SO0070 )	NatAB
	'NADH11'	NADH11	NADH dehydrogenase (ubiquinone-8 & 4 protons)	(5) h[c] + nadh[c] + ubq8[c] --> (4) h[e] + nad[c] + ubq8h2[c]	( SO1009 and SO1010 and SO1011 and SO1012 and SO1013 and SO1014 and SO1015 and SO1016 and SO1017 and SO1018 and SO1019 and SO1020 and SO1021 )	Energy Metabolism	1.6.5.3	Nuo ( SO1009 and SO1010 and SO1011 and SO1012 and SO1013 and SO1014 and SO1015 and SO1016 and SO1017 and SO1018 and SO1019 and SO1020 and SO1021 )	Nuo
	'NADH12'	NADH12	NADH dehydrogenase (ubiquinone-8 )	[c] : h + nadh + ubq8 --> nad + ubq8h2	SO3517	Energy Metabolism	1.6.5.3	Ndh (SO3517)	Ndh
	'NADH13'	NADH13	NADH dehydrogenase (menaquinone-7 & 4 protons)	(5) h[c] + mqn7[c] + nadh[c] --> (4) h[e] + mql7[c] + nad[c]	( SO1009 and SO1010 and SO1011 and SO1012 and SO1013 and SO1014 and SO1015 and SO1016 and SO1017 and SO1018 and SO1019 and SO1020 and SO1021 )	Energy Metabolism	1.6.5.3	Nuo ( SO1009 and SO1010 and SO1011 and SO1012 and SO1013 and SO1014 and SO1015 and SO1016 and SO1017 and SO1018 and SO1019 and SO1020 and SO1021 )	Nuo
	'NADH14'	NADH14	NADH dehydrogenase (methylmenaquinone7 & no proton)	[c] : h + mmqn7 + nadh --> mmql7 + nad	SO3517	Energy Metabolism	1.6.99.3	Ndh (SO3517)	Ndh
	'NADH16'	NADH16	NADH dehydrogenase (methylmenaquinone-7 & 4 protons)	(5) h[c] + mmqn7[c] + nadh[c] --> (4) h[e] + mmql7[c] + nad[c]	( SO1009 and SO1010 and SO1011 and SO1012 and SO1013 and SO1014 and SO1015 and SO1016 and SO1017 and SO1018 and SO1019 and SO1020 and SO1021 )	Energy Metabolism	1.6.5.3	Nuo ( SO1009 and SO1010 and SO1011 and SO1012 and SO1013 and SO1014 and SO1015 and SO1016 and SO1017 and SO1018 and SO1019 and SO1020 and SO1021 )	Nuo
	'NADH4'	NADH4	NADH dehydrogenase (Menaquinone 7 & no proton)	[c] : h + mqn7 + nadh --> mql7 + nad	SO3517	Energy Metabolism	1.6.5.3	Ndh (SO3517)	Ndh
	'NADK'	NADK	NAD kinase	[c] : atp + nad --> adp + h + nadp	( SO1523 or SO3077 )	Cofactor and Prosthetic Group Biosynthesis	2.7.1.23	( YfjB (SO1523) ) or ( NadK (SO3077) )	( YfjB ) or ( NadK )
	'NADS1'	NADS1	NAD synthase (nh4)	[c] : atp + dnad + nh4 --> amp + h + nad + ppi	SO2021	Cofactor and Prosthetic Group Biosynthesis	6.3.1.5	NadEec (SO2021)	NadEec
	'NAt3'	NAt3	sodium transport out via proton antiport	h[e] + na1[c] --> h[c] + na1[e]	( SO2886 or SO3747 or SO0935 or SO2537 or SO1366 )	Transport, Extracellular		( NhaB (SO2886) ) or ( NhaC (SO3747) ) or ( NhaD (SO0935) ) or ( SO2537 (SO2537) ) or ( SO1366 (SO1366) )	( NhaB ) or ( NhaC ) or ( NhaD ) or ( SO2537 ) or ( SO1366 )
	'NAt3_2'	NAt3_2	sodium proton antiporter (H:NA is 2)	(2) h[e] + na1[c] --> (2) h[c] + na1[e]	SO1336	Transport, Extracellular		NhaA (SO1336)	NhaA
	'NAt9'	NAt9	sodium transport in/out via calcium antiport	ca2[c] + na1[e] <==> ca2[e] + na1[c]	SO0354	Transport, Extracellular		YrbG (SO0354)	YrbG
	'NCTPPRT'	NCTPPRT	nicotinate phosphoribosyltransferase	[c] : nicrnt + ppi <==> h + nac + prpp	SO1981	Cofactor and Prosthetic Group Biosynthesis	2.4.2.11	P_2.4.2.11 (SO1981)	P_2.4.2.11
	'NDPK1'	NDPK1	nucleoside-diphosphate kinase (ATP:GDP)	[c] : atp + gdp <==> adp + gtp	SO2274	Nucleotide Salvage Pathways	2.7.4.6	Ndk (SO2274)	Ndk
	'NDPK2'	NDPK2	nucleoside-diphosphate kinase (ATP:UDP)	[c] : atp + udp <==> adp + utp	SO2274	Nucleotide Salvage Pathways	2.7.4.6	Ndk (SO2274)	Ndk
	'NDPK3'	NDPK3	nucleoside-diphosphate kinase (ATP:CDP)	[c] : atp + cdp <==> adp + ctp	SO2274	Nucleotide Salvage Pathways	2.7.4.6	Ndk (SO2274)	Ndk
	'NDPK4'	NDPK4	nucleoside-diphosphate kinase (ATP:dTDP)	[c] : atp + dtdp <==> adp + dttp	SO2274	Nucleotide Salvage Pathways	2.7.4.6	Ndk (SO2274)	Ndk
	'NDPK5'	NDPK5	nucleoside-diphosphate kinase (ATP:dGDP)	[c] : atp + dgdp <==> adp + dgtp	SO2274	Nucleotide Salvage Pathways	2.7.4.6	Ndk (SO2274)	Ndk
	'NDPK6'	NDPK6	nucleoside-diphosphate kinase (ATP:dUDP)	[c] : atp + dudp <==> adp + dutp	SO2274	Nucleotide Salvage Pathways	2.7.4.6	Ndk (SO2274)	Ndk
	'NDPK7'	NDPK7	nucleoside-diphosphate kinase (ATP:dCDP)	[c] : atp + dcdp <==> adp + dctp	SO2274	Nucleotide Salvage Pathways	2.7.4.6	Ndk (SO2274)	Ndk
	'NDPK8'	NDPK8	nucleoside-diphosphate kinase (ATP:dADP)	[c] : atp + dadp <==> adp + datp	SO2274	Nucleotide Salvage Pathways	2.7.4.6	Ndk (SO2274)	Ndk
	'NH4t'	NH4t	ammonium transport via diffusion	nh4[e] <==> nh4[c]	SO0760	Transport, Extracellular		AmtB (SO0760)	AmtB
	'NIt3'	NIt3	nickel transport in/out via proton antiporter	h[e] + ni2[c] <==> h[c] + ni2[e]	SO1178	Transport, Extracellular		CorC (SO1178)	CorC
	'NMNAT'	NMNAT	nicotinamide-nucleotide adenylyltransferase	[c] : atp + h + nmn --> nad + ppi	SO1171	Cofactor and Prosthetic Group Biosynthesis	2.7.7.1	NadD (SO1171)	NadD
	'NMNP'	NMNP	NMN permease	nmn[e] --> nmn[c]	SO2713	Transport, Extracellular		PnuCec (SO2713)	PnuCec
	'NNAT'	NNAT	nicotinate-nucleotide adenylyltransferase	[c] : atp + h + nicrnt --> dnad + ppi	SO1171	Cofactor and Prosthetic Group Biosynthesis	2.7.7.18	NadD (SO1171)	NadD
	'NNDMBRT'	NNDMBRT	nicotinate-nucleotide-dimethylbenzimidazole phosphoribosyltransferase	[c] : dmbzid + nicrnt --> 5prdmbz + h + nac	SO1035	Cofactor and Prosthetic Group Biosynthesis	2.4.2.21	CobT (SO1035)	CobT
	'NNDMBRT2'	NNDMBRT2	nicotinate-nucleotide-dimethylbenzimidazole phosphoribosyltransferase	[c] : ribflv --> dmbzid + unknown1	SO1035	Cofactor and Prosthetic Group Biosynthesis		CobT (SO1035)	CobT
	'NNDPR'	NNDPR	nicotinate-nucleotide diphosphorylase (carboxylating)	[c] : (2) h + prpp + quln --> co2 + nicrnt + ppi	SO0419	Cofactor and Prosthetic Group Biosynthesis	2.4.2.19	NadC (SO0419)	NadC
	'NPHS'	NPHS	naphthoate synthase	[c] : sbzcoa --> coa + dhna	SO4739	Cofactor and Prosthetic Group Biosynthesis	4.1.3.36	MenB (SO4739)	MenB
	'NTD1'	NTD1	5'-nucleotidase (dUMP)	[c] : dump + h2o --> duri + pi	SO2001	Nucleotide Salvage Pathways	3.1.3.5	UshA (SO2001)	UshA
	'NTD10'	NTD10	5'-nucleotidase (XMP)	[c] : h2o + xmp --> pi + xtsn	SO2001	Nucleotide Salvage Pathways	3.1.3.5	UshA (SO2001)	UshA
	'NTD11'	NTD11	5'-nucleotidase (IMP)	[c] : h2o + imp --> ins + pi	SO2001	Nucleotide Salvage Pathways	3.1.3.5	UshA (SO2001)	UshA
	'NTD2'	NTD2	5'-nucleotidase (UMP)	[c] : h2o + ump --> pi + uri	SO2001	Nucleotide Salvage Pathways	3.1.3.5	UshA (SO2001)	UshA
	'NTD3'	NTD3	5'-nucleotidase (dCMP)	[c] : dcmp + h2o --> dcyt + pi	SO2001	Nucleotide Salvage Pathways	3.1.3.5	UshA (SO2001)	UshA
	'NTD4'	NTD4	5'-nucleotidase (CMP)	[c] : cmp + h2o --> cytd + pi	SO2001	Nucleotide Salvage Pathways	3.1.3.5	UshA (SO2001)	UshA
	'NTD5'	NTD5	5'-nucleotidase (dTMP)	[c] : dtmp + h2o --> pi + thymd	SO2001	Nucleotide Salvage Pathways	3.1.3.5	UshA (SO2001)	UshA
	'NTD6'	NTD6	5'-nucleotidase (dAMP)	[c] : damp + h2o --> dad-2 + pi	SO2001	Nucleotide Salvage Pathways	3.1.3.5	UshA (SO2001)	UshA
	'NTD7'	NTD7	5'-nucleotidase (AMP)	[c] : amp + h2o --> adn + pi	SO2001	Nucleotide Salvage Pathways	3.1.3.5	UshA (SO2001)	UshA
	'NTD8'	NTD8	5'-nucleotidase (dGMP)	[c] : dgmp + h2o --> dgsn + pi	SO2001	Nucleotide Salvage Pathways	3.1.3.5	UshA (SO2001)	UshA
	'NTD9'	NTD9	5'-nucleotidase (GMP)	[c] : gmp + h2o --> gsn + pi	SO2001	Nucleotide Salvage Pathways	3.1.3.5	UshA (SO2001)	UshA
	'NTPP1'	NTPP1	Nucleoside triphosphate pyrophosphorylase (dgtp)	[c] : dgtp + h2o --> dgmp + h + ppi	( SO0410 or SO3442 )	Nucleotide Salvage Pathways		( MutT (SO0410) ) or ( MazG (SO3442) )	( MutT ) or ( MazG )
	'NTPP2'	NTPP2	Nucleoside triphosphate pyrophosphorylase (gtp)	[c] : gtp + h2o --> gmp + h + ppi	( SO0410 or SO3442 )	Nucleotide Salvage Pathways		( MutT (SO0410) ) or ( MazG (SO3442) )	( MutT ) or ( MazG )
	'NTPP3'	NTPP3	dCTP diphosphatase	[c] : dctp + h2o --> dcmp + h + ppi	SO3442	Nucleotide Salvage Pathways	3.6.1.12	MazG (SO3442)	MazG
	'NTPP4'	NTPP4	Nucleoside triphosphate pyrophosphorylase (ctp)	[c] : ctp + h2o --> cmp + h + ppi	SO3442	Nucleotide Salvage Pathways		MazG (SO3442)	MazG
	'NTPP5'	NTPP5	Nucleoside triphosphate pyrophosphorylase (datp)	[c] : datp + h2o --> damp + h + ppi	SO3442	Nucleotide Salvage Pathways		MazG (SO3442)	MazG
	'NTPP6'	NTPP6	Nucleoside triphosphate pyrophosphorylase (atp)	[c] : atp + h2o --> amp + h + ppi	SO3442	Nucleotide Salvage Pathways		MazG (SO3442)	MazG
	'NTPP7'	NTPP7	Nucleoside triphosphate pyrophosphorylase (dttp)	[c] : dttp + h2o --> dtmp + h + ppi	SO3442	Nucleotide Salvage Pathways		MazG (SO3442)	MazG
	'NTPP8'	NTPP8	Nucleoside triphosphate pyrophosphorylase (utp)	[c] : h2o + utp --> h + ppi + ump	SO3442	Nucleotide Salvage Pathways		MazG (SO3442)	MazG
	'NTR4'	NTR4	nitrate reductase	mql7[c] + no3[e] --> h2o[e] + mqn7[c] + no2[e]	( SO4591 and ( SO0845 and SO0846 and SO0847 and SO0848 ) )	Energy Metabolism	1.7.99.4	( CymA (SO4591) and NapABGH ( SO0845 and SO0846 and SO0847 and SO0848 ) )	( CymA and NapABGH )
	'NTR5'	NTR5	nitrate reductase (methylmenaquinone-7)	mmql7[c] + no3[e] --> h2o[e] + mmqn7[c] + no2[e]	( SO4591 and ( SO0845 and SO0846 and SO0847 and SO0848 ) )	Energy Metabolism	1.7.99.4	( CymA (SO4591) and NapABGH ( SO0845 and SO0846 and SO0847 and SO0848 ) )	( CymA and NapABGH )
	'NTRIRmmq2'	NTRIRmmq2	Nitrite Reductase	(2) h[e] + (3) mmql7[c] + no2[e] --> (2) h2o[e] + (3) mmqn7[c] + nh4[e]	( SO4591 and SO3980 )	Energy Metabolism	1.7.2.2	( CymA (SO4591) and NrfA (SO3980) )	( CymA and NrfA )
	'NTRIRmq2'	NTRIRmq2	Nitrite Reductase	(2) h[e] + (3) mql7[c] + no2[e] --> (2) h2o[e] + (3) mqn7[c] + nh4[e]	( SO4591 and SO3980 )	Energy Metabolism	1.7.2.2	( CymA (SO4591) and NrfA (SO3980) )	( CymA and NrfA )
	'O2t'	O2t	O2 transport in via diffusion	o2[e] <==> o2[c]		Transport, Extracellular
	'OBTFL'	OBTFL	2-Oxobutanoate formate lyase	[c] : 2obut + coa --> for + ppcoa	( SO2912 and SO2913 )	Alternate Carbon Metabolism		PflA ( SO2912 and SO2913 )	PflA
	'OCBT'	OCBT	ornithine carbamoyltransferase	[c] : cbp + orn-L <==> citr-L + h + pi	SO0277	Arginine and Proline Metabolism	2.1.3.3	ArgF (SO0277)	ArgF
	'OCDCAt2'	OCDCAt2	Octadecanoate transport via proton symport	h[e] + ocdca[e] --> h[c] + ocdca[c]	( SO3099 or SO4232 )	Transport, Extracellular		( FadL2 (SO3099) ) or ( FadL (SO4232) )	( FadL2 ) or ( FadL )
	'OHPBAT'	OHPBAT	O-Phospho-4-hydroxy-L-threonine:2-oxoglutarate aminotransferase	[c] : glu-L + ohpb <==> akg + phthr	SO2410	Cofactor and Prosthetic Group Biosynthesis	2.6.1.52	SerC (SO2410)	SerC
	'OHPHM'	OHPHM	R04988	[c] : 2ohph + amet --> 2omph + ahcys + h	SO2413	Cofactor and Prosthetic Group Biosynthesis		UbiG (SO2413)	UbiG
	'OIVD1i'	OIVD1i	2-oxoisovalerate dehydrogenase (acylating; 4-methyl-2-oxopentaoate)	[c] : 4mop + coa + nad --> co2 + ivcoa + nadh	( ( SO2339 and SO2340 ) and SO2341 and SO0426 )	Valine, Leucine, and Isoleucine Metabolism	1.2.1.25	( BkdA ( SO2339 and SO2340 ) and BkdC (SO2341) and LpdA (SO0426) )	( BkdA and BkdC and LpdA )
	'OIVD2'	OIVD2	2-oxoisovalerate dehydrogenase (acylating; 3-methyl-2-oxobutanoate)	[c] : 3mob + coa + nad --> co2 + ibcoa + nadh	( ( SO2339 and SO2340 ) and SO2341 and SO0426 )	Valine, Leucine, and Isoleucine Metabolism	1.2.1.25	( BkdA ( SO2339 and SO2340 ) and BkdC (SO2341) and LpdA (SO0426) )	( BkdA and BkdC and LpdA )
	'OIVD3'	OIVD3	2-oxoisovalerate dehydrogenase (acylating; 3-methyl-2-oxopentanoate)	[c] : 3mop + coa + nad --> 2mbcoa + co2 + nadh	( ( SO2339 and SO2340 ) and SO2341 and SO0426 )	Valine, Leucine, and Isoleucine Metabolism	1.2.1.25	( BkdA ( SO2339 and SO2340 ) and BkdC (SO2341) and LpdA (SO0426) )	( BkdA and BkdC and LpdA )
	'OMBZLM'	OMBZLM	2-Octaprenyl-6-methoxy-benzoquinol methylase	[c] : 2ombzl + amet --> 2ommbl + ahcys + h	SO4199	Cofactor and Prosthetic Group Biosynthesis		UbiE (SO4199)	UbiE
	'OMCDC'	OMCDC	2-Oxo-4-methyl-3-carboxypentanoate decarboxylation	[c] : 3c4mop + h --> 4mop + co2	SO4235	Valine, Leucine, and Isoleucine Metabolism		LeuB (SO4235)	LeuB
	'OMMBLHX'	OMMBLHX	2-Octaprenyl-3-methyl-6-methoxy-1,4-benzoquinol hydroxylase	[c] : 2ommbl + (0.5) o2 --> 2omhmbl	SO1183	Cofactor and Prosthetic Group Biosynthesis		UbiF (SO1183)	UbiF
	'OMPDC'	OMPDC	orotidine-5'-phosphate decarboxylase	[c] : h + orot5p --> co2 + ump	SO2398	Purine and Pyrimidine Biosynthesis	4.1.1.23	PyrF (SO2398)	PyrF
	'OMPHHX'	OMPHHX	2-octaprenyl-6-methoxyphenol hydroxylase	[c] : 2omph + (0.5) o2 --> 2ombzl	SO0777	Cofactor and Prosthetic Group Biosynthesis		UbiH (SO0777)	UbiH
	'OPHBDC'	OPHBDC	3-octaprenyl-4-hydroxybenzoate carboxy-lyase	[c] : 3ophb + h --> 2oph + co2	( SO3804 or SO0506 )	Cofactor and Prosthetic Group Biosynthesis		( UbiX (SO3804) ) or ( UbiD (SO0506) )	( UbiX ) or ( UbiD )
	'OPHHX'	OPHHX	2-Octaprenylphenol hydroxylase	[c] : 2oph + (0.5) o2 --> 2ohph	SO4201	Cofactor and Prosthetic Group Biosynthesis		UbiB (SO4201)	UbiB
	'ORNDC'	ORNDC	ornithine decarboxylase	[c] : h + orn-L --> co2 + ptrc	( SO0314 or SO4136 )	Arginine and Proline Metabolism	4.1.1.17	( SpeF (SO0314) ) or ( SpeC (SO4136) )	( SpeF ) or ( SpeC )
	'ORPT'	ORPT	orotate phosphoribosyltransferase	[c] : orot5p + ppi <==> orot + prpp	SO4255	Purine and Pyrimidine Biosynthesis	2.4.2.10	PyrE (SO4255)	PyrE
	'OXGDC2'	OXGDC2	2-oxoglutarate decarboxylase	[c] : akg + (2) h + thmpp --> co2 + ssaltpp	SO4573	Cofactor and Prosthetic Group Biosynthesis	4.1.1.71	MenD (SO4573)	MenD
	'P5CD'	P5CD	1-pyrroline-5-carboxylate dehydrogenase	[c] : 1pyr5c + (2) h2o + nad --> glu-L + h + nadh	SO3774	Arginine and Proline Metabolism	1.5.1.12	PutAec (SO3774)	PutAec
	'P5CR'	P5CR	pyrroline-5-carboxylate reductase	[c] : 1pyr5c + (2) h + nadph --> nadp + pro-L	SO3354	Arginine and Proline Metabolism	1.5.1.2	ProC (SO3354)	ProC
	'PANTS'	PANTS	pantothenate synthase	[c] : ala-B + atp + pant-R --> amp + h + pnto-R + ppi	SO0869	Cofactor and Prosthetic Group Biosynthesis	6.3.2.1	PanCec (SO0869)	PanCec
	'PAP'	PAP	phosphatidic acid phosphatase	[c] : 12dag3p + h2o --> 12dgr + pi		Cell Envelope Biosynthesis
	'PAPPT3'	PAPPT3	phospho-N-acetylmuramoyl-pentapeptide-transferase (meso-2,6-diaminopimelate)	[c] : udcpp + ugmda --> uagmda + ump	SO4222	Cell Envelope Biosynthesis	2.7.8.13	MraY (SO4222)	MraY
	'PAPSR'	PAPSR	phosphoadenylyl-sulfate reductase (thioredoxin)	[c] : paps + trdrd --> (2) h + pap + so3 + trdox	SO3736	Cysteine Metabolism		CysH (SO3736)	CysH
	'PASYN_SO_Aerobic'	PASYN_SO_Aerobic	Phosphatidic acid synthase (S. oneidensis)	[c] : (0.13) fa11ACP + (0.07) fa13ACP + (0.12) fa1ACP + (0.33) fa3ACP + (0.15) fa6ACP + glyc3p + (0.38) hdeACP + (0.03) hpdACP + (0.25) hpdeACP + (0.02) ocdACP + (0.25) octeACP + (0.13) palmACP + (0.02) pdACP + (0.12) pdeACP --> 12dag3p + (2) ACP	( SO4602 and SO0567 )	Cell Envelope Biosynthesis		( PlsBec (SO4602) and PlsC (SO0567) )	( PlsBec and PlsC )
	'PDH'	PDH	pyruvate dehydrogenase	[c] : coa + nad + pyr --> accoa + co2 + nadh	( SO0424 and SO0425 and SO0426 )	Glycolysis/Gluconeogenesis	1.2.1.51	( AceEec (SO0424) and AceFec (SO0425) and LpdA (SO0426) )	( AceEec and AceFec and LpdA )
	'PDX5PO'	PDX5PO	pyridoxine 5'-phosphate oxidase	[c] : o2 + pdx5p <==> h + h2o2 + pydx5p	SO2895	Cofactor and Prosthetic Group Biosynthesis	1.4.3.5	PdxHec (SO2895)	PdxHec
	'PDX5PS'	PDX5PS	Pyridoxine 5'-phosphate synthase	[c] : dxyl5p + nad + phthr --> co2 + h + (2) h2o + nadh + pdx5p + pi	( SO1351 and SO3638 )	Cofactor and Prosthetic Group Biosynthesis		PdxAJ ( SO1351 and SO3638 )	PdxAJ
	'PEPTIDOXe'	PEPTIDOXe	Peptidoglyan subunit crosslinking reaction	[e] : peptido_EC --> ala-D + peptx		Cell Envelope Biosynthesis
	'PERD'	PERD	Erythronate 4-phosphate (4per) dehydrogenase	[c] : 4per + nad <==> h + nadh + ohpb	SO3071	Cofactor and Prosthetic Group Biosynthesis		PdxB (SO3071)	PdxB
	'PFL'	PFL	Formate C-acetyltransferase	[c] : coa + pyr <==> accoa + for	( SO2912 and SO2913 )	Pyruvate Metabolism	2.3.1.54	PflA ( SO2912 and SO2913 )	PflA
	'PGAMT'	PGAMT	phosphoglucosamine mutase	[c] : gam1p <==> gam6p	SO1199	Cell Envelope Biosynthesis	5.4.2.10	MrsA (SO1199)	MrsA
	'PGCD'	PGCD	phosphoglycerate dehydrogenase	[c] : 3pg + nad --> 3php + h + nadh	SO0862	Glycine and Serine Metabolism	1.1.1.95	SerA (SO0862)	SerA
	'PGDH'	PGDH	phosphogluconate dehydrogenase	[c] : 6pgc + nadp --> co2 + nadph + ru5p-D	SO1902	Pentose Phosphate Pathway	1.1.1.44	Gnd (SO1902)	Gnd
	'PGDHY'	PGDHY	phosphogluconate dehydratase	[c] : 6pgc --> 2ddg6p + h2o	SO2487	Pentose Phosphate Pathway	4.2.1.12	Edd (SO2487)	Edd
	'PGI'	PGI	glucose-6-phosphate isomerase	[c] : g6p <==> f6p	SO3547	Glycolysis/Gluconeogenesis	5.3.1.9	Pgi (SO3547)	Pgi
	'PGK'	PGK	phosphoglycerate kinase	[c] : 13dpg + adp <==> 3pg + atp	SO0932	Glycolysis/Gluconeogenesis	2.7.2.3	Pgk (SO0932)	Pgk
	'PGL'	PGL	6-phosphogluconolactonase	[c] : 6pgl + h2o --> 6pgc + h	SO2488	Pentose Phosphate Pathway	3.1.1.31	Pgl (SO2488)	Pgl
	'PGLYCP'	PGLYCP	phosphoglycolate phosphatase	[c] : 2pglyc + h2o --> glyclt + pi	SO0293	Alternate Carbon Metabolism	3.1.3.18	Gph (SO0293)	Gph
	'PGM'	PGM	phosphoglycerate mutase	[c] : 3pg <==> 2pg	SO0049	Glycolysis/Gluconeogenesis	5.4.2.1	YibO (SO0049)	YibO
	'PGMT'	PGMT	phosphoglucomutase	[c] : g1p <==> g6p	SO2336	Alternate Carbon Metabolism	5.4.2.2	Pgmec (SO2336)	Pgmec
	'PGPPH'	PGPPH	Phosphatidylglycerophosphate phosphohydrolase	[c] : h2o + pglyp --> pgly + pi	( SO3463 or SO4335 )	Cell Envelope Biosynthesis	3.1.3.27	( PgpAec (SO3463) ) or ( PgpBec (SO4335) )	( PgpAec ) or ( PgpBec )
	'PGSA'	PGSA	CDPdiacylglycerol:sn-glycerol-3-phosphate 3-phosphatidyltransferase	[c] : cdpdag + glyc3p <==> cmp + h + pglyp	SO1862	Cell Envelope Biosynthesis		PgsA (SO1862)	PgsA
	'PHE4MO'	PHE4MO	phenylalanine 4-monooxygenase	[c] : o2 + phe-L + thbpt --> dhbpt + h2o + tyr-L	SO1666	Tyrosine, Tryptophan, and Phenylalanine Metabolism	1.14.16.1	PhhA (SO1666)	PhhA
	'PHEAL'	PHEAL	phenylalanine ammonia-lyase	[c] : phe-L --> cinnm + nh4	( SO4374 or SO3057 )	Tyrosine, Tryptophan, and Phenylalanine Metabolism	4.3.1.5	( SO4374 (SO4374) ) or ( Pal (SO3057) )	( SO4374 ) or ( Pal )
	'PHETA1'	PHETA1	phenylalanine transaminase	[c] : akg + phe-L <==> glu-L + phpyr	( SO2406 or SO2350 )	Tyrosine, Tryptophan, and Phenylalanine Metabolism	2.6.1.58	( AspC2 (SO2406) ) or ( AspC1 (SO2350) )	( AspC2 ) or ( AspC1 )
	'PHETRS'	PHETRS	Phenylalanyl-tRNA synthetase	[c] : atp + phe-L + trnaphe --> amp + phetrna + ppi	( SO2085 and SO2086 )	Tyrosine, Tryptophan, and Phenylalanine Metabolism	6.1.1.20	PheRS ( SO2085 and SO2086 )	PheRS
	'PHYT3e'	PHYT3e	3-phytase, extracellular	[e] : h2o + inoshp --> inospp1 + pi	SO2524	Unassigned	3.1.3.8	PhyS (SO2524)	PhyS
	'PIabc'	PIabc	phosphate transport via ABC system	atp[c] + h2o[c] + pi[e] --> adp[c] + h[c] + (2) pi[c]	( ( SO1560 and SO1723 and SO1724 and SO1725 ) or ( SO4289 and SO4290 and SO4291 and SO4292 ) )	Transport, Extracellular		( PstABCS ( SO1560 and SO1723 and SO1724 and SO1725 ) ) or ( PstABCS2 ( SO4289 and SO4290 and SO4291 and SO4292 ) )	( PstABCS ) or ( PstABCS2 )
	'PIt6'	PIt6	phosphate transport in/out via proton symporter	h[e] + pi[e] <==> h[c] + pi[c]	( SO1052 or SO3771 )	Transport, Extracellular		( PitBec (SO1052) ) or ( Pit (SO3771) )	( PitBec ) or ( Pit )
	'PLIPPE_SO'	PLIPPE_SO	Phospholipase PE (S. oneidensis)	[c] : h2o + pe --> agpe + (0.06) fa1 + (0.065) fa11 + (0.035) fa13 + (0.165) fa3 + (0.075) fa6 + h + (0.065) hdca + (0.19) hdcea + (0.015) hpdca + (0.125) hpde + (0.01) ocdca + (0.125) ocdcea + (0.06) pde + (0.01) ptdca	( SO4525 or SO2836 )	Cell Envelope Biosynthesis		( SO4525 (SO4525) ) or ( SO2836 (SO2836) )	( SO4525 ) or ( SO2836 )
	'PLIPPG_SO'	PLIPPG_SO	Phospholipase PG (S. oneidensis)	[c] : h2o + pgly --> agpg + (0.06) fa1 + (0.065) fa11 + (0.035) fa13 + (0.165) fa3 + (0.075) fa6 + h + (0.065) hdca + (0.19) hdcea + (0.015) hpdca + (0.125) hpde + (0.01) ocdca + (0.125) ocdcea + (0.06) pde + (0.01) ptdca	( SO4525 or SO2836 )	Cell Envelope Biosynthesis		( SO4525 (SO4525) ) or ( SO2836 (SO2836) )	( SO4525 ) or ( SO2836 )
	'PMANM'	PMANM	phosphomannomutase	[c] : man1p <==> man6p	SO1755	Alternate Carbon Metabolism	5.4.2.8	Pmm (SO1755)	Pmm
	'PMDPHT'	PMDPHT	pyrimidine phosphatase	[c] : 5aprbu + h2o --> 4r5au + pi		Cofactor and Prosthetic Group Biosynthesis
	'PMPK'	PMPK	phosphomethylpyrimidine kinase	[c] : 4ampm + atp --> 2mahmp + adp	SO2444	Cofactor and Prosthetic Group Biosynthesis	2.7.4.7	ThiDE (SO2444)	ThiDE
	'PNTK'	PNTK	pantothenate kinase	[c] : atp + pnto-R --> 4ppan + adp + h	SO0215	Cofactor and Prosthetic Group Biosynthesis	2.7.1.33	CoaA (SO0215)	CoaA
	'PPA'	PPA	inorganic diphosphatase	[c] : h2o + ppi --> h + (2) pi	SO4190	Unassigned	3.6.1.1	PpaC (SO4190)	PpaC
	'PPAt2'	PPAt2	propionate transport in via proton symport	h[e] + ppa[e] --> h[c] + ppa[c]		Transport, Extracellular
	'PPBNGS'	PPBNGS	porphobilinogen synthase	[c] : (2) 5aop --> h + (2) h2o + ppbng	( SO4208 or SO2587 )	Cofactor and Prosthetic Group Biosynthesis	4.2.1.24	( HemB (SO4208) ) or ( HemBec (SO2587) )	( HemB ) or ( HemBec )
	'PPC'	PPC	phosphoenolpyruvate carboxylase	[c] : co2 + h2o + pep --> h + oaa + pi	SO0274	Anaplerotic reactions	4.1.1.31	Ppc (SO0274)	Ppc
	'PPCDC'	PPCDC	phosphopantothenoylcysteine decarboxylase	[c] : 4ppcys + h --> co2 + pan4p	SO4249	Cofactor and Prosthetic Group Biosynthesis	4.1.1.36	Dfp (SO4249)	Dfp
	'PPCK'	PPCK	phosphoenolpyruvate carboxykinase	[c] : atp + oaa --> adp + co2 + pep	SO0162	Anaplerotic reactions	4.1.1.49	PckA (SO0162)	PckA
	'PPM'	PPM	phosphopentomutase	[c] : r1p <==> r5p	SO1219	Alternate Carbon Metabolism	5.4.2.7	DeoB (SO1219)	DeoB
	'PPM2'	PPM2	phosphopentomutase (deoxyribose)	[c] : 2dr1p <==> 2dr5p	SO1219	Alternate Carbon Metabolism	5.4.2.7	DeoB (SO1219)	DeoB
	'PPNCL'	PPNCL	phosphopantothenate-cysteine ligase	[c] : 4ppan + ctp + cys-L --> 4ppcys + cdp + h + pi	SO4249	Cofactor and Prosthetic Group Biosynthesis	6.3.2.5	Dfp (SO4249)	Dfp
	'PPND'	PPND	prephenate dehydrogenase	[c] : nad + pphn --> 34hpp + co2 + nadh	SO1362	Tyrosine, Tryptophan, and Phenylalanine Metabolism	1.3.1.12	TyrAec (SO1362)	TyrAec
	'PPNDH'	PPNDH	prephenate dehydratase	[c] : h + pphn --> co2 + h2o + phpyr	SO1367	Tyrosine, Tryptophan, and Phenylalanine Metabolism	4.2.1.51	PheA (SO1367)	PheA
	'PPPGO'	PPPGO	protoporphyrinogen oxidase	[c] : (1.5) o2 + pppg9 --> (3) h2o + ppp9	( SO0027 or SO4316 or SO0025 )	Cofactor and Prosthetic Group Biosynthesis	1.3.3.4	( HemG2 (SO0027) ) or ( HemY (SO4316) ) or ( HemG1 (SO0025) )	( HemG2 ) or ( HemY ) or ( HemG1 )
	'PPS'	PPS	phosphoenolpyruvate synthase	[c] : atp + h2o + pyr --> amp + (2) h + pep + pi	SO2644	Glycolysis/Gluconeogenesis	2.7.9.2	Ppsa (SO2644)	Ppsa
	'PPTGSe'	PPTGSe	Peptidoglycan subunit synthesis	uaagmda[c] --> h[e] + peptido_EC[e] + udcpdp[c]		Cell Envelope Biosynthesis
	'PPTT'	PPTT	trans-pentaprenyltranstransferase	[c] : ipdp + pendp --> hexdp + ppi	SO3653	Cofactor and Prosthetic Group Biosynthesis	2.5.1.33	IspB (SO3653)	IspB
	'PRAGS'	PRAGS	phosphoribosylglycinamide synthetase	[c] : atp + gly + pram --> adp + gar + h + pi	SO0441	Purine and Pyrimidine Biosynthesis	6.3.4.13	PurDec (SO0441)	PurDec
	'PRAIi'	PRAIi	phosphoribosylanthranilate isomerase (irreversible)	[c] : pran --> 2cpr5p	SO3022	Tyrosine, Tryptophan, and Phenylalanine Metabolism	5.3.1.24	TrpC (SO3022)	TrpC
	'PRAIS'	PRAIS	phosphoribosylaminoimidazole synthetase	[c] : atp + fpram --> adp + air + h + pi	SO2760	Purine and Pyrimidine Biosynthesis	6.3.3.1	PurM (SO2760)	PurM
	'PRAMPC'	PRAMPC	phosphoribosyl-AMP cyclohydrolase	[c] : h + h2o + prbamp --> prfp	SO2067	Histidine Metabolism	3.5.4.19	HisI (SO2067)	HisI
	'PRASCS'	PRASCS	phosphoribosylaminoimidazolesuccinocarboxamide synthase	[c] : 5aizc + asp-L + atp <==> 25aics + adp + h + pi	SO4066	Purine and Pyrimidine Biosynthesis	6.3.2.6	PurC (SO4066)	PurC
	'PRATPP'	PRATPP	phosphoribosyl-ATP pyrophosphatase	[c] : h2o + prbatp --> h + ppi + prbamp	SO2067	Histidine Metabolism	3.6.1.31	HisI (SO2067)	HisI
	'PRFGS'	PRFGS	phosphoribosylformylglycinamidine synthase	[c] : atp + fgam + gln-L + h2o --> adp + fpram + glu-L + (2) h + pi	SO3287	Purine and Pyrimidine Biosynthesis	6.3.5.3	PurL (SO3287)	PurL
	'PRKIN'	PRKIN	Phosphoribulokinase	[c] : atp + ru5p-D --> adp + h + rb15bp	SO0878	Carbon Fixation	2.7.1.19	PrkB (SO0878)	PrkB
	'PRMICIi'	PRMICIi	1-(5-phosphoribosyl)-5-[(5-phosphoribosylamino)methylideneamino)imidazole-4-carboxamide isomerase (irreversible)	[c] : prfp --> prlp	SO2069	Histidine Metabolism	5.3.1.16	HisA (SO2069)	HisA
	'PRO1q'	PRO1q	proline oxidase	[c] : pro-L + ubq8 --> 1pyr5c + h + ubq8h2	SO3774	Arginine and Proline Metabolism	1.5.1.2	PutAec (SO3774)	PutAec
	'PROTRS'	PROTRS	Prolyl-tRNA synthetase	[c] : atp + pro-L + trnapro --> amp + ppi + protrna	SO3154	Arginine and Proline Metabolism	6.1.1.15	ProS (SO3154)	ProS
	'PROTSYN_Son_aerobic'	PROTSYN_Son_aerobic	Protein Synthesis, S. oneidensis	[c] : (1083) alatrna + (449) argtrna + (507) asntrna + (660) asptrna + (107) cystrna + (524) glntrna + (612) glutrna + (934) glytrna + (19944) gtp + (19974) h2o + (177) histrna + (506) iletrna + (777) leutrna + (505) lystrna + (257) mettrna + (330) phetrna + (436) protrna + (598) sertrna + (566) thrtrna + (125) trptrna + (253) tyrtrna + (596) valtrna --> (19944) gdp + (29946) h + (19944) pi + pro…	( SO0228 and SO2328 and SO1630 and ( SO0231 and SO0236 and SO0238 and SO0243 and SO0252 and SO2112 and SO2302 and SO2780 and SO3652 and SO4120 and SO4246 ) and ( SO0230 and SO0235 and SO0245 and SO0248 and SO0255 and SO1357 ) and SO1632 )			( EfG (SO0228) and Efp (SO2328) and EftS (SO1630) and RpL ( SO0231 and SO0236 and SO0238 and SO0243 and SO0252 and SO2112 and SO2302 and SO2780 and SO3652 and SO4120 and SO4246 ) and RpS ( SO0230 and SO0235 and SO0245 and SO0248 and SO0255 and SO1357 ) and Rrf (SO1632) )	( EfG and Efp and EftS and RpL and RpS and Rrf )
	'PRPPS'	PRPPS	phosphoribosylpyrophosphate synthetase	[c] : atp + r5p <==> amp + h + prpp	SO3837	Histidine Metabolism	2.7.6.1	PrsA (SO3837)	PrsA
	'PSCVT'	PSCVT	3-phosphoshikimate 1-carboxyvinyltransferase	[c] : pep + skm5p <==> 3psme + pi	SO2404	Tyrosine, Tryptophan, and Phenylalanine Metabolism	2.5.1.19	AroA (SO2404)	AroA
	'PSD'	PSD	Phosphatidylserine decarboxylase	[c] : h + ps --> co2 + pe	SO0590	Cell Envelope Biosynthesis	4.1.1.65	Psd (SO0590)	Psd
	'PSERT'	PSERT	phosphoserine transaminase	[c] : 3php + glu-L --> akg + pser-L	SO2410	Glycine and Serine Metabolism	2.6.1.52	SerC (SO2410)	SerC
	'PSP_L'	PSP_L	phosphoserine phosphatase (L-serine)	[c] : h2o + pser-L --> pi + ser-L	SO1223	Glycine and Serine Metabolism	3.1.3.3	SerB (SO1223)	SerB
	'PSSA'	PSSA	CDPdiacylglycerol-serine O-phosphatidyltransferase	[c] : cdpdag + ser-L <==> cmp + h + ps	( SO2390 or SO3575 )	Cell Envelope Biosynthesis	2.7.8.8	( PssA (SO2390) ) or ( PssA1 (SO3575) )	( PssA ) or ( PssA1 )
	'PSUDS'	PSUDS	pseudouridylate synthase	[c] : r5p + ura --> h2o + psd5p	( SO2784 and SO2937 and SO3068 and SO3579 )	Purine and Pyrimidine Biosynthesis	4.2.1.70	P_4.2.1.70 ( SO2784 and SO2937 and SO3068 and SO3579 )	P_4.2.1.70
	'PTAr'	PTAr	phosphotransacetylase	[c] : accoa + pi <==> actp + coa	SO2916	Pyruvate Metabolism	2.3.1.8	Pta (SO2916)	Pta
	'PTPATi'	PTPATi	pantetheine-phosphate adenylyltransferase	[c] : atp + h + pan4p --> dpcoa + ppi	SO4684	Cofactor and Prosthetic Group Biosynthesis	2.7.7.3	CoaD (SO4684)	CoaD
	'PTRCabc'	PTRCabc	putrescine transport via ABC system	atp[c] + h2o[c] + ptrc[e] --> adp[c] + h[c] + pi[c] + ptrc[c]	( SO1270 and SO1271 and SO1272 and SO1273 )	Transport, Extracellular		( PotF (SO1270) and PotG (SO1271) and PotH (SO1272) and PotI (SO1273) )	( PotF and PotG and PotH and PotI )
	'PTRCORNt7'	PTRCORNt7	putrescine/ornithine antiporter	orn-L[c] + ptrc[e] <==> orn-L[e] + ptrc[c]	SO0313	Transport, Extracellular		PotEec (SO0313)	PotEec
	'PTRCt2'	PTRCt2	putrescine transport in via proton symport, reversible	h[e] + ptrc[e] <==> h[c] + ptrc[c]	SO0313	Transport, Extracellular		PotEec (SO0313)	PotEec
	'PUNP1'	PUNP1	purine-nucleoside phosphorylase (Adenosine)	[c] : adn + pi <==> ade + r1p	( SO1221 or SO0092 or SO2719 )	Nucleotide Salvage Pathways	2.4.2.1	( DeoD (SO1221) ) or ( DeoD2 (SO0092) ) or ( DeoD3 (SO2719) )	( DeoD ) or ( DeoD2 ) or ( DeoD3 )
	'PUNP2'	PUNP2	purine-nucleoside phosphorylase (Deoxyadenosine)	[c] : dad-2 + pi <==> 2dr1p + ade	( SO1221 or SO0092 or SO2719 )	Nucleotide Salvage Pathways	2.4.2.1	( DeoD (SO1221) ) or ( DeoD2 (SO0092) ) or ( DeoD3 (SO2719) )	( DeoD ) or ( DeoD2 ) or ( DeoD3 )
	'PUNP3'	PUNP3	purine-nucleoside phosphorylase (Guanosine)	[c] : gsn + pi <==> gua + r1p	( SO1221 or SO0092 or SO2719 )	Nucleotide Salvage Pathways	2.4.2.1	( DeoD (SO1221) ) or ( DeoD2 (SO0092) ) or ( DeoD3 (SO2719) )	( DeoD ) or ( DeoD2 ) or ( DeoD3 )
	'PUNP4'	PUNP4	purine-nucleoside phosphorylase (Deoxyguanosine)	[c] : dgsn + pi <==> 2dr1p + gua	( SO1221 or SO0092 or SO2719 )	Nucleotide Salvage Pathways	2.4.2.1	( DeoD (SO1221) ) or ( DeoD2 (SO0092) ) or ( DeoD3 (SO2719) )	( DeoD ) or ( DeoD2 ) or ( DeoD3 )
	'PUNP5'	PUNP5	purine-nucleoside phosphorylase (Inosine)	[c] : ins + pi <==> hxan + r1p	( SO1221 or SO2719 or SO0092 )	Nucleotide Salvage Pathways	2.4.2.1	( DeoD (SO1221) ) or ( DeoD3 (SO2719) ) or ( DeoD2 (SO0092) )	( DeoD ) or ( DeoD3 ) or ( DeoD2 )
	'PUNP6'	PUNP6	purine-nucleoside phosphorylase (Deoxyinosine)	[c] : din + pi <==> 2dr1p + hxan	( SO1221 or SO2719 or SO0092 )	Nucleotide Salvage Pathways	2.4.2.1	( DeoD (SO1221) ) or ( DeoD3 (SO2719) ) or ( DeoD2 (SO0092) )	( DeoD ) or ( DeoD3 ) or ( DeoD2 )
	'PUNP7'	PUNP7	purine-nucleoside phosphorylase (Xanthosine)	[c] : pi + xtsn <==> r1p + xan	( SO1221 or SO2719 or SO0092 )	Nucleotide Salvage Pathways	2.4.2.1	( DeoD (SO1221) ) or ( DeoD3 (SO2719) ) or ( DeoD2 (SO0092) )	( DeoD ) or ( DeoD3 ) or ( DeoD2 )
	'PYAM5PO'	PYAM5PO	pyridoxamine-phosphate oxidase	[c] : h2o + o2 + pyam5p --> h2o2 + nh4 + pydx5p	SO2895	Cofactor and Prosthetic Group Biosynthesis	1.4.3.5	PdxHec (SO2895)	PdxHec
	'PYK'	PYK	pyruvate kinase	[c] : adp + h + pep --> atp + pyr	SO2491	Glycolysis/Gluconeogenesis	2.7.1.40	Pyka (SO2491)	Pyka
	'PYNP2'	PYNP2	pyrimidine-nucleoside phosphorylase (uracil)	[c] : pi + uri <==> r1p + ura	( SO4133 or SO4297 )	Nucleotide Salvage Pathways	2.4.2.2	( Udp (SO4133) ) or ( Udp2 (SO4297) )	( Udp ) or ( Udp2 )
	'PYRt2'	PYRt2	pyruvate reversible transport via proton symport	h[e] + pyr[e] <==> h[c] + pyr[c]		Transport, Extracellular
	'QULNS'	QULNS	quinolinate synthase	[c] : dhap + iasp --> (2) h2o + pi + quln	SO2342	Cofactor and Prosthetic Group Biosynthesis		NadA (SO2342)	NadA
	'RBFK'	RBFK	riboflavin kinase	[c] : atp + ribflv --> adp + fmn + h	SO3533	Cofactor and Prosthetic Group Biosynthesis	2.7.1.26	RibFec (SO3533)	RibFec
	'RBFSa'	RBFSa	riboflavin synthase	[c] : 4r5au + db4p --> dmlz + (2) h2o + pi	( SO2296 and SO3466 )	Cofactor and Prosthetic Group Biosynthesis	2.5.1.9	RibEH3 ( SO2296 and SO3466 )	RibEH3
	'RBFSb'	RBFSb	riboflavin synthase	[c] : (2) dmlz --> 4r5au + ribflv	SO3468	Cofactor and Prosthetic Group Biosynthesis	2.5.1.9	RibE (SO3468)	RibE
	'RBK'	RBK	ribokinase	[c] : atp + rib-D --> adp + h + r5p	SO0810	Alternate Carbon Metabolism	2.7.1.15	RbsK (SO0810)	RbsK
	'RBZP'	RBZP	alpha-ribazole-5-phosphatase	[c] : 5prdmbz + h2o --> pi + rdmbzi	SO1031	Cofactor and Prosthetic Group Biosynthesis		CobC (SO1031)	CobC
	'RHCCE'	RHCCE	S-ribosylhomocysteine cleavage enzyme	[c] : rhcys --> dhptd + hcys-L	SO1101	Methionine Metabolism		LuxS (SO1101)	LuxS
	'RNASYN_Son'	RNASYN_Son	RNA replication, Shewanella oneidensis	[c] : (127) atp + (23) ctp + (23) gtp + (100) h2o + (27) utp --> (100) adp + (100) h + (100) pi + (100) ppi + rna_Son
	'RNDR1'	RNDR1	ribonucleoside-diphosphate reductase (ADP)	[c] : adp + trdrd --> dadp + h2o + trdox	( SO2415 and SO2416 )	Nucleotide Salvage Pathways	1.17.4.1	NrdA ( SO2415 and SO2416 )	NrdA
	'RNDR2'	RNDR2	ribonucleoside-diphosphate reductase (GDP)	[c] : gdp + trdrd --> dgdp + h2o + trdox	( SO2415 and SO2416 )	Nucleotide Salvage Pathways	1.17.4.1	NrdA ( SO2415 and SO2416 )	NrdA
	'RNDR3'	RNDR3	ribonucleoside-diphosphate reductase (CDP)	[c] : cdp + trdrd --> dcdp + h2o + trdox	( SO2415 and SO2416 )	Nucleotide Salvage Pathways	1.17.4.1	NrdA ( SO2415 and SO2416 )	NrdA
	'RNDR4'	RNDR4	ribonucleoside-diphosphate reductase (UDP)	[c] : trdrd + udp --> dudp + h2o + trdox	( SO2415 and SO2416 )	Nucleotide Salvage Pathways	1.17.4.1	NrdA ( SO2415 and SO2416 )	NrdA
	'RNTR1'	RNTR1	ribonucleoside-triphosphate reductase (ATP)	[c] : atp + trdrd --> datp + h2o + trdox	SO2834	Nucleotide Salvage Pathways	1.17.4.2	NrdD (SO2834)	NrdD
	'RNTR2'	RNTR2	ribonucleoside-triphosphate reductase (GTP)	[c] : gtp + trdrd --> dgtp + h2o + trdox	SO2834	Nucleotide Salvage Pathways	1.17.4.2	NrdD (SO2834)	NrdD
	'RNTR3'	RNTR3	ribonucleoside-triphosphate reductase (CTP)	[c] : ctp + trdrd --> dctp + h2o + trdox	SO2834	Nucleotide Salvage Pathways	1.17.4.2	NrdD (SO2834)	NrdD
	'RNTR4'	RNTR4	ribonucleoside-triphosphate reductase (UTP)	[c] : trdrd + utp --> dutp + h2o + trdox	SO2834	Nucleotide Salvage Pathways	1.17.4.2	NrdD (SO2834)	NrdD
	'RPE'	RPE	ribulose 5-phosphate 3-epimerase	[c] : ru5p-D <==> xu5p-D	SO0292	Pentose Phosphate Pathway	5.1.3.1	Rpeec (SO0292)	Rpeec
	'RPI'	RPI	ribose-5-phosphate isomerase	[c] : r5p <==> ru5p-D	SO1150	Pentose Phosphate Pathway	5.3.1.6	RpiA (SO1150)	RpiA
	'S7PI'	S7PI	sedoheptulose 7-phosphate isomerase	[c] : s7p <==> gmh7p	SO0298	Cell Envelope Biosynthesis		GmhA (SO0298)	GmhA
	'SADH'	SADH	Succinylarginine dihydrolase	[c] : (2) h + (2) h2o + sucarg --> co2 + (2) nh4 + sucorn	SO2706	Arginine and Proline Metabolism	2.6.1.69	AstB (SO2706)	AstB
	'SADT2'	SADT2	sulfate adenylyltransferase	[c] : atp + gtp + h2o + so4 --> aps + gdp + pi + ppi	( SO3726 and SO3727 )	Cysteine Metabolism	2.7.7.4	CysD ( SO3726 and SO3727 )	CysD
	'SDPDS'	SDPDS	succinyl-diaminopimelate desuccinylase	[c] : h2o + sl26da --> 26dap-LL + succ	SO2471	Threonine and Lysine Metabolism	3.5.1.18	DapE (SO2471)	DapE
	'SDPTA'	SDPTA	succinyldiaminopimelate transaminase	[c] : akg + sl26da <==> glu-L + sl2a6o	SO0617	Threonine and Lysine Metabolism	2.6.1.17	ArgD (SO0617)	ArgD
	'SELNPS'	SELNPS	Selenophosphate synthase	[c] : atp + h2o + seln --> amp + pi + selnp	SO0196	Unassigned	2.7.9.3	SelD (SO0196)	SelD
	'SERAT'	SERAT	serine O-acetyltransferase	[c] : accoa + ser-L <==> acser + coa	SO2262	Glycine and Serine Metabolism	2.3.1.30	CysE (SO2262)	CysE
	'SERD_L'	SERD_L	L-serine deaminase	[c] : ser-L --> nh4 + pyr	SO2248	Glycine and Serine Metabolism	4.3.1.17	SdaAec (SO2248)	SdaAec
	'SERt6'	SERt6	L-serine transport in/out via proton symport	h[e] + ser-L[e] <==> h[c] + ser-L[c]	SO0919	Transport, Extracellular		SdaC (SO0919)	SdaC
	'SERTRS'	SERTRS	Seryl-tRNA synthetase	[c] : atp + ser-L + trnaser --> amp + ppi + sertrna	SO2310	Glycine and Serine Metabolism	6.1.1.11	SerS (SO2310)	SerS
	'SFGTH'	SFGTH	S-Formylglutathione hydralase	[c] : fglut-S + h2o <==> for + gthrd + h	SO2055	Alternate Carbon Metabolism	3.1.2.12	FrmB (SO2055)	FrmB
	'SGDS'	SGDS	Succinylglutamate desuccinylase	[c] : h2o + sucglu --> glu-L + succ	SO2338	Arginine and Proline Metabolism		AstE (SO2338)	AstE
	'SGSAD'	SGSAD	Succinylglutamic semialdehyde dehydrogenase	[c] : h2o + nad + sucgsa --> (2) h + nadh + sucglu	SO0619	Arginine and Proline Metabolism		AstD (SO0619)	AstD
	'SHCHCS2'	SHCHCS2	2-succinyl-6-hydroxy-2,4-cyclohexadiene 1-carboxylate synthase	[c] : ichor + ssaltpp --> 2shchc + h + pyr + thmpp	SO4573	Cofactor and Prosthetic Group Biosynthesis		MenD (SO4573)	MenD
	'SHCHD2'	SHCHD2	sirohydrochlorin dehydrogenase (NAD)	[c] : nad + shcl --> h + nadh + srch	SO3108	Cofactor and Prosthetic Group Biosynthesis		Sirf (SO3108)	Sirf
	'SHCHF'	SHCHF	sirohydrochlorin ferrochetalase	[c] : fe2 + srch --> (2) h + sheme	SO3108	Cofactor and Prosthetic Group Biosynthesis		Sirf (SO3108)	Sirf
	'SHK3D'	SHK3D	shikimate dehydrogenase	[c] : 3dhsk + h + nadph <==> nadp + skm	SO0040	Tyrosine, Tryptophan, and Phenylalanine Metabolism	1.1.1.25	AroD (SO0040)	AroD
	'SHKK'	SHKK	shikimate kinase	[c] : atp + skm --> adp + h + skm5p	SO0286	Tyrosine, Tryptophan, and Phenylalanine Metabolism	2.7.1.71	AroK (SO0286)	AroK
	'SHSL1'	SHSL1	O-succinylhomoserine lyase (L-cysteine)	[c] : cys-L + suchms --> cysth-L + h + succ	SO4056	Methionine Metabolism	4.2.99.9	MetB (SO4056)	MetB
	'SLCYSS'	SLCYSS	O-acetyl-L-serine sulfhydrylase	[c] : acser + tsul --> ac + slcys	( SO4056 or SO3598 )	Cysteine Metabolism		( MetB (SO4056) ) or ( CysM (SO3598) )	( MetB ) or ( CysM )
	'SO3De'	SO3De	Sulfite dehydrogenase	(2) ficytcc[c] + h2o[e] + so3[e] --> (2) focytcc[c] + (2) h[e] + so4[e]	( SO0714 and SO0715 and SO0716 and SO0717 )	Energy Metabolism	1.8.2.1	SorA ( SO0714 and SO0715 and SO0716 and SO0717 )	SorA
	'SO3R2'	SO3R2	Sulfite Reductase (menaquinone)	h[e] + (3) mql7[c] + so3[e] --> (3) h2o[e] + h2s[e] + (3) mqn7[c]		Energy Metabolism
	'SO3R3'	SO3R3	Sulfite Reductase (methylmenaquinone)	h[e] + (3) mmql7[c] + so3[e] --> (3) h2o[e] + h2s[e] + (3) mmqn7[c]		Energy Metabolism
	'SO4t2'	SO4t2	sulfate transport in via proton symport	h[e] + so4[e] --> h[c] + so4[c]	( SO2286 or SO3553 )	Transport, Extracellular		( SulP (SO2286) ) or ( SulP2 (SO3553) )	( SulP ) or ( SulP2 )
	'SOD'	SOD	superoxide dismutase	[c] : (2) h + (2) o2- --> h2o2 + o2	SO2881	Unassigned	1.15.1.1	SodB (SO2881)	SodB
	'SOTA'	SOTA	Succinylornithine transaminase	[c] : akg + sucorn --> glu-L + sucgsa	SO0617	Arginine and Proline Metabolism		ArgD (SO0617)	ArgD
	'SPA'	SPA	serine-pyruvate aminotransferase,	[c] : pyr + ser-L --> ala-L + hpyr	SO4343	Alternate Carbon Metabolism	2.6.1.51	AgxT (SO4343)	AgxT
	'SPMS'	SPMS	spermidine synthase	[c] : ametam + ptrc --> 5mta + h + spmd	SO3763	Arginine and Proline Metabolism	2.5.1.16	SpeE (SO3763)	SpeE
	'SPRS'	SPRS	spermine synthase	[c] : ametam + spmd --> 5mta + h + sprm	SO3763	Arginine and Proline Metabolism	2.5.1.22	SpeE (SO3763)	SpeE
	'SSALx'	SSALx	succinate-semialdehyde dehydrogenase (NAD)	[c] : h2o + nad + sucsal --> (2) h + nadh + succ	SO3496	Arginine and Proline Metabolism	1.2.1.16	GabD (SO3496)	GabD
	'SUCBZL'	SUCBZL	o-succinylbenzoate-CoA ligase	[c] : atp + coa + sucbz --> amp + ppi + sbzcoa	SO4576	Cofactor and Prosthetic Group Biosynthesis	6.2.1.26	MenE (SO4576)	MenE
	'SUCBZS'	SUCBZS	O-succinylbenzoate-CoA synthase	[c] : 2shchc --> h2o + sucbz	SO4575	Cofactor and Prosthetic Group Biosynthesis		MenC (SO4575)	MenC
	'SUCCt2_2'	SUCCt2_2	succinate transport via proton symport (2 H)	(2) h[e] + succ[e] --> (2) h[c] + succ[c]	( SO3134 and SO3135 and SO3136 )	Transport, Extracellular		DctPQM ( SO3134 and SO3135 and SO3136 )	DctPQM
	'SUCCt2_3'	SUCCt2_3	Succintate transport via proton symport (3 H)	(3) h[e] + succ[e] --> (3) h[c] + succ[c]	SO4417	Transport, Extracellular		DcuB (SO4417)	DcuB
	'SUCD7'	SUCD7	Succinate Dehydrogenase	[c] : succ + ubq8 --> fum + ubq8h2	( SO1927 and SO4778 and SO1928 and SO1929 )	Citrate Cycle (TCA)		Sdh ( SO1927 and SO4778 and SO1928 and SO1929 )	Sdh
	'SUCFUMtdc'	SUCFUMtdc	dicarboyxlic acid transporter (succinate:fumarate)	fum[e] + succ[c] <==> fum[c] + succ[e]	SO4417	Transport, Extracellular		DcuB (SO4417)	DcuB
	'SUCOAS'	SUCOAS	succinyl-CoA synthetase (ADP-forming)	[c] : atp + coa + succ <==> adp + pi + succoa	( SO1932 and SO1933 )	Citrate Cycle (TCA)	6.2.1.5	SucC ( SO1932 and SO1933 )	SucC
	'SULabc'	SULabc	sulfate transport via ABC system	atp[c] + h2o[c] + so4[e] --> adp[c] + h[c] + pi[c] + so4[c]	( ( SO0486 and SO0487 and SO0488 ) or ( SO3602 and SO3600 and SO3601 and SO2899 and SO4652 ) or ( SO3602 and SO3599 and SO3600 and SO3601 and SO2899 ) or ( SO4655 and SO3599 and SO4653 and SO4654 and SO2899 ) or ( SO4655 and SO4653 and SO4654 and SO2899 and SO4652 ) )	Transport, Extracellular		( NosD (SO0486) and NosF (SO0487) and NosY (SO0488) ) or ( CysA (SO3602) and CysU (SO3600) and CysW (SO3601) and CysZ (SO2899) and Sbp (SO4652) ) or ( CysA (SO3602) and CysP (SO3599) and CysU (SO3600) and CysW (SO3601) and CysZ (SO2899) ) or ( CysAso (SO4655) and CysP (SO3599) and CysU2 (SO4653) and CysW2 (SO4654) and CysZ (SO2899) ) or ( CysAso (SO4655) and CysU2 (SO4653) and CysW2 (SO4654) and …	( NosD and NosF and NosY ) or ( CysA and CysU and CysW and CysZ and Sbp ) or ( CysA and CysP and CysU and CysW and CysZ ) or ( CysAso and CysP and CysU2 and CysW2 and CysZ ) or ( CysAso and CysU2 and CysW2 and CysZ and Sbp )
	'SULR'	SULR	sulfite reductase (NADPH2)	[c] : (3) h2o + h2s + (3) nadp <==> (4) h + (3) nadph + so3	( SO3737 and SO3738 )	Cysteine Metabolism	1.8.1.2	CysI ( SO3737 and SO3738 )	CysI
	'TAL'	TAL	transaldolase	[c] : g3p + s7p <==> e4p + f6p	SO3546	Pentose Phosphate Pathway	2.2.1.2	TalB (SO3546)	TalB
	'TDPDRE'	TDPDRE	dTDP-4-dehydrorhamnose 3,5-epimerase	[c] : dtdpddg <==> dtdpddm	SO3160	Cell Envelope Biosynthesis	5.1.3.13	RfbC (SO3160)	RfbC
	'TDPDRR'	TDPDRR	dTDP-4-dehydrorhamnose reductase	[c] : dtdp6dm + nadp <==> dtdpddm + h + nadph	SO1653	Cell Envelope Biosynthesis	1.1.1.133	RfbD (SO1653)	RfbD
	'TDPGDH'	TDPGDH	dTDPglucose 4,6-dehydratase	[c] : dtdpglc --> dtdpddg + h2o	( SO3188 or SO3167 )	Cell Envelope Biosynthesis	4.2.1.46	( RfbB (SO3188) ) or ( RffG (SO3167) )	( RfbB ) or ( RffG )
	'TDSK'	TDSK	Tetraacyldisaccharide 4'kinase	[c] : atp + lipidAds --> adp + h + lipidA	SO2801	Cell Envelope Biosynthesis	2.7.1.130	LpxK (SO2801)	LpxK
	'THD2'	THD2	NAD(P) transhydrogenase	(2) h[e] + nadh[c] + nadp[c] --> (2) h[c] + nad[c] + nadph[c]	( SO3740 and SO3741 )	Energy Metabolism	1.6.1.1	Pnt ( SO3740 and SO3741 )	Pnt
	'THD5'	THD5	NAD transhydrogenase	[c] : nad + nadph --> nadh + nadp	( SO3740 and SO3741 )	Energy Metabolism		Pnt ( SO3740 and SO3741 )	Pnt
	'THDPS'	THDPS	tetrahydropicolinate succinylase	[c] : h2o + succoa + thdp --> coa + sl2a6o	SO1625	Threonine and Lysine Metabolism	2.3.1.117	DapD (SO1625)	DapD
	'THMabc'	THMabc	thiamine transport via ABC system	atp[c] + h2o[c] + thm[e] --> adp[c] + h[c] + pi[c] + thm[c]	SO2713	Transport, Extracellular		PnuT (SO2713)	PnuT
	'THMDt2'	THMDt2	thymidine transport in via proton symport	h[e] + thymd[e] --> h[c] + thymd[c]	( SO1214 or SO4296 or SO3706 or SO0093 )	Transport, Extracellular		( NupC (SO1214) ) or ( NupC2 (SO4296) ) or ( NupC3 (SO3706) ) or ( NupC4 (SO0093) )	( NupC ) or ( NupC2 ) or ( NupC3 ) or ( NupC4 )
	'THRA'	THRA	threonine aldolase	[c] : thr-L <==> acald + gly	( SO3471 or SO3338 )	Threonine and Lysine Metabolism	4.1.2.5	( GlyA (SO3471) ) or ( YbjU (SO3338) )	( GlyA ) or ( YbjU )
	'THRD'	THRD	L-threonine dehydrogenase (w/ AOBUTDs)	[c] : nad + thr-L --> 2aobut + h + nadh	SO4673	Glycine and Serine Metabolism	1.1.1.103	Tdh (SO4673)	Tdh
	'THRD_L'	THRD_L	L-threonine deaminase	[c] : thr-L --> 2obut + nh4	( SO2248 or SO4344 )	Valine, Leucine, and Isoleucine Metabolism		( SdaAec (SO2248) ) or ( IlvA (SO4344) )	( SdaAec ) or ( IlvA )
	'THRLAD'	THRLAD	L-allo-threonine aldolase	[c] : thr-LA --> acald + gly	SO3338	Threonine and Lysine Metabolism		YbjU (SO3338)	YbjU
	'THRS'	THRS	threonine synthase	[c] : h2o + phom --> pi + thr-L	SO3413	Threonine and Lysine Metabolism	4.2.3.1	ThrC (SO3413)	ThrC
	'THRt3'	THRt3	L-threonine transport out via proton antiport	h[e] + thr-L[c] --> h[c] + thr-L[e]	( SO0765 or SO0530 )	Transport, Extracellular		( ThrT (SO0765) ) or ( SO0530 (SO0530) )	( ThrT ) or ( SO0530 )
	'THRTRS'	THRTRS	Threonyl-tRNA synthetase	[c] : atp + thr-L + trnathr --> amp + ppi + thrtrna	SO2299	Threonine and Lysine Metabolism	6.1.1.3	ThrS (SO2299)	ThrS
	'THZPSN'	THZPSN	thiazole phosphate synthesis	[c] : atp + cys-L + dxyl5p + tyr-L --> 4hba + 4mpetz + ala-L + amp + co2 + h + h2o + ppi	( SO2264 and SO2443 and ( SO2440 and SO2441 ) and SO1531 and SO2442 )	Cofactor and Prosthetic Group Biosynthesis		( IscS (SO2264) and ThiFec (SO2443) and ThiGH ( SO2440 and SO2441 ) and ThiI (SO1531) and ThiS (SO2442) )	( IscS and ThiFec and ThiGH and ThiI and ThiS )
	'TKT1'	TKT1	transketolase	[c] : r5p + xu5p-D <==> g3p + s7p	SO0930	Pentose Phosphate Pathway	2.2.1.1	TktA (SO0930)	TktA
	'TKT2'	TKT2	transketolase	[c] : e4p + xu5p-D <==> f6p + g3p	SO0930	Pentose Phosphate Pathway	2.2.1.1	TktA (SO0930)	TktA
	'TMAOR3e'	TMAOR3e	Trimethylamine N-oxide reductase (ubiquinol 8)	h[e] + tmao[e] + ubq8h2[c] --> h2o[e] + tma[e] + ubq8[c]	( SO1232 and SO1233 )	Energy Metabolism		( TorA (SO1232) and TorC (SO1233) )	( TorA and TorC )
	'TMDK1'	TMDK1	thymidine kinase (ATP:thymidine)	[c] : atp + thymd --> adp + dtmp + h	SO3140	Nucleotide Salvage Pathways	2.7.1.21	Tdk (SO3140)	Tdk
	'TMDPP'	TMDPP	thymidine phosphorylase	[c] : pi + thymd <==> 2dr1p + thym	SO1218	Nucleotide Salvage Pathways	2.4.2.4	DeoA (SO1218)	DeoA
	'TMDS'	TMDS	thymidylate synthase	[c] : dump + mlthf --> dhf + dtmp	SO1335	Nucleotide Salvage Pathways	2.1.1.45	ThyA (SO1335)	ThyA
	'TMPKr'	TMPKr	thiamine-phosphate kinase	[c] : atp + thmmp <==> adp + thmpp	SO3464	Cofactor and Prosthetic Group Biosynthesis	2.7.4.16	ThiL (SO3464)	ThiL
	'TMPPP'	TMPPP	thiamine-phosphate diphosphorylase	[c] : 2mahmp + 4mpetz + h --> ppi + thmmp	SO2444	Cofactor and Prosthetic Group Biosynthesis	2.5.1.3	ThiDE (SO2444)	ThiDE
	'TPI'	TPI	triose-phosphate isomerase	[c] : dhap <==> g3p	SO1200	Glycolysis/Gluconeogenesis	5.3.1.1	Tpi (SO1200)	Tpi
	'TRDR'	TRDR	thioredoxin reductase (NADPH)	[c] : h + nadph + trdox --> nadp + trdrd	SO2303	Energy Metabolism	1.8.1.9	TrxB (SO2303)	TrxB
	'TRPS2'	TRPS2	tryptophan synthase (indole)	[c] : indole + ser-L --> h2o + trp-L	SO3023	Tyrosine, Tryptophan, and Phenylalanine Metabolism	4.2.1.20	TrpB (SO3023)	TrpB
	'TRPS3'	TRPS3	tryptophan synthase (indoleglycerol phosphate)	[c] : 3ig3p --> g3p + indole	SO3024	Tyrosine, Tryptophan, and Phenylalanine Metabolism	4.2.1.20	TrpA (SO3024)	TrpA
	'TRPt6'	TRPt6	L-tryptophan transport in/out via proton symport	h[e] + trp-L[e] <==> h[c] + trp-L[c]	SO4601	Transport, Extracellular		Mtr (SO4601)	Mtr
	'TRPTRS'	TRPTRS	Tryptophanyl-tRNA synthetase	[c] : atp + trnatrp + trp-L --> amp + ppi + trptrna	SO0294	Tyrosine, Tryptophan, and Phenylalanine Metabolism	6.1.1.2	TrpS (SO0294)	TrpS
	'TSULabc'	TSULabc	thiosulfate transport via ABC system	atp[c] + h2o[c] + tsul[e] --> adp[c] + h[c] + pi[c] + tsul[c]	( ( SO3602 and SO3599 and SO3600 and SO3601 ) or ( SO3602 and SO3600 and SO3601 and SO4652 ) or ( SO4655 and SO3599 and SO4653 and SO4654 ) or ( SO4655 and SO4653 and SO4654 and SO4652 ) )	Transport, Extracellular		( CysA (SO3602) and CysP (SO3599) and CysU (SO3600) and CysW (SO3601) ) or ( CysA (SO3602) and CysU (SO3600) and CysW (SO3601) and Sbp (SO4652) ) or ( CysAso (SO4655) and CysP (SO3599) and CysU2 (SO4653) and CysW2 (SO4654) ) or ( CysAso (SO4655) and CysU2 (SO4653) and CysW2 (SO4654) and Sbp (SO4652) )	( CysA and CysP and CysU and CysW ) or ( CysA and CysU and CysW and Sbp ) or ( CysAso and CysP and CysU2 and CysW2 ) or ( CysAso and CysU2 and CysW2 and Sbp )
	'TSULR3'	TSULR3	Thiosulfate Reductase	mql7[c] + tsul[e] --> h[e] + h2s[e] + mqn7[c] + so3[e]	( SO4060 and SO4061 and SO4062 )	Energy Metabolism		PhsABC ( SO4060 and SO4061 and SO4062 )	PhsABC
	'TSULR4'	TSULR4	Thiosulfate Reductase	mmql7[c] + tsul[e] --> h[e] + h2s[e] + mmqn7[c] + so3[e]	( SO4060 and SO4061 and SO4062 )	Energy Metabolism		PhsABC ( SO4060 and SO4061 and SO4062 )	PhsABC
	'TSULST'	TSULST	thiosulfate sulfurtransferase	[c] : cyan + tsul --> h + so3 + tcynt	SO4672	Unassigned	2.8.1.1	GlpE (SO4672)	GlpE
	'TTDCAt2'	TTDCAt2	Tetradecanoate transport via proton symport	h[e] + ttdca[e] --> h[c] + ttdca[c]	( SO3099 or SO4232 )	Transport, Extracellular		( FadL2 (SO3099) ) or ( FadL (SO4232) )	( FadL2 ) or ( FadL )
	'TTTNTR3'	TTTNTR3	Tetrathionate Reductase	mql7[c] + tttnt[e] --> (2) h[e] + mqn7[c] + (2) tsul[e]	SO4144	Energy Metabolism		Otr (SO4144)	Otr
	'TTTNTR4'	TTTNTR4	Tetrathionate Reductase	mmql7[c] + tttnt[e] --> (2) h[e] + mmqn7[c] + (2) tsul[e]	SO4144	Energy Metabolism		Otr (SO4144)	Otr
	'TYRt6'	TYRt6	L-tyrosine transport in/out via proton symport	h[e] + tyr-L[e] <==> h[c] + tyr-L[c]	( SO1074 or SO2065 )	Transport, Extracellular		( TyrP2 (SO1074) ) or ( TyrP (SO2065) )	( TyrP2 ) or ( TyrP )
	'TYRTA'	TYRTA	tyrosine transaminase	[c] : akg + tyr-L <==> 34hpp + glu-L	( SO2406 or SO2350 )	Tyrosine, Tryptophan, and Phenylalanine Metabolism	2.6.1.5	( AspC2 (SO2406) ) or ( AspC1 (SO2350) )	( AspC2 ) or ( AspC1 )
	'TYRTRS'	TYRTRS	Tyrosyl-tRNA synthetase	[c] : atp + trnatyr + tyr-L --> amp + ppi + tyrtrna	SO1315	Tyrosine, Tryptophan, and Phenylalanine Metabolism	6.1.1.1	Tys1 (SO1315)	Tys1
	'U23GAAT'	U23GAAT	UDP-3-O-(3-hydroxymyristoyl)glucosamine acyltransferase	[c] : 3htdACP + u3hga --> ACP + h + u23ga	SO1639	Cell Envelope Biosynthesis		LpxD (SO1639)	LpxD
	'UAAGDS'	UAAGDS	UDP-N-acetylmuramoyl-L-alanyl-D-glutamyl-meso-2,6-diaminopimelate synthetase	[c] : 26dap-M + atp + uamag --> adp + h + pi + ugmd	SO4224	Cell Envelope Biosynthesis	6.3.2.13	MurEec (SO4224)	MurEec
	'UAG4E'	UAG4E	UDP-N-acetylglucosamine 4-epimerase	[c] : uacgam --> uacgala	SO3189	Cell Envelope Biosynthesis	5.1.3.7	WbpP (SO3189)	WbpP
	'UAGAAT'	UAGAAT	UDP-N-acetylglucosamine acyltransferase	[c] : 3htdACP + uacgam <==> ACP + u3aga	SO1641	Cell Envelope Biosynthesis	2.3.1.129	LpxA (SO1641)	LpxA
	'UAGCVT'	UAGCVT	UDP-N-acetylglucosamine 1-carboxyvinyltransferase	[c] : pep + uacgam --> pi + uaccg	SO3948	Cell Envelope Biosynthesis	2.5.1.7	MurA (SO3948)	MurA
	'UAGDH'	UAGDH	UDP-N-acetyl-D-galactosamine dehydrogenase	[c] : h2o + (2) nad + uacgala --> (3) h + (2) nadh + uagnr	SO3190	Cell Envelope Biosynthesis		WbpO (SO3190)	WbpO
	'UAGDP'	UAGDP	UDP-N-acetylglucosamine diphosphorylase	[c] : acgam1p + h + utp --> ppi + uacgam	SO4745	Cell Envelope Biosynthesis	2.7.7.23	GlmUec (SO4745)	GlmUec
	'UAGPT3'	UAGPT3	UDP-N-acetylglucosamine-N-acetylmuramyl-(pentapeptide)pyrophosphoryl-undecaprenol N-acetylglucosamine transferase	[c] : uacgam + uagmda --> h + uaagmda + udp	SO4219	Cell Envelope Biosynthesis		MurGec (SO4219)	MurGec
	'UAMAGS'	UAMAGS	UDP-N-acetylmuramoyl-L-alanyl-D-glutamate synthetase	[c] : atp + glu-D + uama --> adp + h + pi + uamag	SO4221	Cell Envelope Biosynthesis	6.3.2.9	MurD (SO4221)	MurD
	'UAMAS'	UAMAS	UDP-N-acetylmuramoyl-L-alanine synthetase	[c] : ala-L + atp + uamr --> adp + h + pi + uama	SO4218	Cell Envelope Biosynthesis	6.3.2.8	MurC (SO4218)	MurC
	'UAPGR'	UAPGR	UDP-N-acetylenolpyruvoylglucosamine reductase	[c] : h + nadph + uaccg --> nadp + uamr	SO0213	Cell Envelope Biosynthesis	1.1.1.158	MurB (SO0213)	MurB
	'UDCPDP'	UDCPDP	undecaprenyl-diphosphatase	[c] : h2o + udcpdp --> h + pi + udcpp	( SO1293 or SO4274 )	Cell Envelope Biosynthesis	3.6.1.27	( BacA1 (SO1293) ) or ( BacA2 (SO4274) )	( BacA1 ) or ( BacA2 )
	'UDCPDPS'	UDCPDPS	Undecaprenyl diphosphate synthase	[c] : frdp + (8) ipdp --> (8) ppi + udcpdp	SO1633	Cofactor and Prosthetic Group Biosynthesis		UppS (SO1633)	UppS
	'UDPG4E'	UDPG4E	UDPglucose 4-epimerase	[c] : udpg <==> udpgal	( SO3173 or SO1664 )	Alternate Carbon Metabolism	5.1.3.2	( WbfT (SO3173) ) or ( GalE (SO1664) )	( WbfT ) or ( GalE )
	'UDPGD'	UDPGD	UDPglucose 6-dehydrogenase	[c] : h2o + (2) nad + udpg <==> (3) h + (2) nadh + udpglcur	SO4687	Cell Envelope Biosynthesis	1.1.1.22	Ugd (SO4687)	Ugd
	'UGMDDS'	UGMDDS	UDP-N-acetylmuramoyl-L-alanyl-D-glutamyl-meso-2,6-diaminopimeloyl-D-alanyl-D-alanine synthetase	[c] : alaala + atp + ugmd --> adp + h + pi + ugmda	SO4223	Cell Envelope Biosynthesis	6.3.2.15	MurFec (SO4223)	MurFec
	'UHGADA'	UHGADA	UDP-3-0-acyl N-acetylglucosamine deacetylase	[c] : h2o + u3aga --> ac + u3hga	SO4214	Cell Envelope Biosynthesis		LpxC (SO4214)	LpxC
	'UMPK'	UMPK	UMP kinase	[c] : atp + ump <==> adp + udp	( SO2403 or SO1631 )	Nucleotide Salvage Pathways		( Cmk (SO2403) ) or ( PyrHec (SO1631) )	( Cmk ) or ( PyrHec )
	'UNK3'	UNK3	2-keto-4-methylthiobutyrate transamination	[c] : 2kmb + glu-L --> akg + met-L		Methionine Metabolism
	'UPP3MT'	UPP3MT	uroporphyrinogen methyltransferase	[c] : (2) amet + uppg3 --> (2) ahcys + (2) h + shcl	( SO4315 or SO3728 )	Cofactor and Prosthetic Group Biosynthesis	2.1.1.107	( HemX (SO4315) ) or ( CysG (SO3728) )	( HemX ) or ( CysG )
	'UPP3S'	UPP3S	uroporphyrinogen-III synthase	[c] : hmbil --> h2o + uppg3	SO4314	Cofactor and Prosthetic Group Biosynthesis	4.2.1.75	HemDec (SO4314)	HemDec
	'UPPDC1'	UPPDC1	uroporphyrinogen decarboxylase (uroporphyrinogen III)	[c] : (4) h + uppg3 --> (4) co2 + cpppg3	SO0435	Cofactor and Prosthetic Group Biosynthesis	4.1.1.37	HemE (SO0435)	HemE
	'UPPRT'	UPPRT	uracil phosphoribosyltransferase	[c] : prpp + ura --> ppi + ump	SO2759	Nucleotide Salvage Pathways	2.4.2.9	Upp (SO2759)	Upp
	'UQOR'	UQOR	NADH-Ubiquinone Oxidoreductase (Na+ translocating)	h[c] + (2) na1[c] + nadh[c] + ubq8[c] --> (2) na1[e] + nad[c] + ubq8h2[c]	( ( SO1103 and SO1104 and SO1105 and SO1106 and SO1107 and SO1108 ) or ( SO0902 and SO0903 and SO0904 and SO0905 and SO0906 and SO0907 ) or ( SO2508 and SO2509 and SO2510 and SO2511 and SO2512 and SO2513 ) )	Energy Metabolism		( NqrABCDEF ( SO1103 and SO1104 and SO1105 and SO1106 and SO1107 and SO1108 ) ) or ( NqrABCDE2 ( SO0902 and SO0903 and SO0904 and SO0905 and SO0906 and SO0907 ) ) or ( RnfABCDGE ( SO2508 and SO2509 and SO2510 and SO2511 and SO2512 and SO2513 ) )	( NqrABCDEF ) or ( NqrABCDE2 ) or ( RnfABCDGE )
	'URAt6'	URAt6	uracil transport in/out via proton symport	h[e] + ura[e] <==> h[c] + ura[c]	SO2879	Transport, Extracellular		UraA (SO2879)	UraA
	'URCN'	URCN	urocanase	[c] : h2o + urcan --> 4izp	SO0097	Histidine Metabolism	4.2.1.49	HutU (SO0097)	HutU
	'URIDK2'	URIDK2	uridylate kinase (dUMP)	[c] : atp + dump --> adp + dudp	SO2613	Nucleotide Salvage Pathways		Tmk (SO2613)	Tmk
	'URIDK3'	URIDK3	uridylate kinase (dUMP)	[c] : atp + dump <==> adp + dudp	SO1631	Nucleotide Salvage Pathways	2.7.4.4	PyrHec (SO1631)	PyrHec
	'URIK1'	URIK1	uridine kinase (ATP:Uridine)	[c] : atp + uri --> adp + h + ump	SO2617	Nucleotide Salvage Pathways	2.7.1.48	Udk (SO2617)	Udk
	'URIK2'	URIK2	uridine kinase (GTP:Uridine)	[c] : gtp + uri --> gdp + h + ump	SO2617	Nucleotide Salvage Pathways	2.7.1.48	Udk (SO2617)	Udk
	'URIK3'	URIK3	uridine kinase (ITP:Uridine)	[c] : itp + uri --> h + idp + ump	SO2617	Nucleotide Salvage Pathways	2.7.1.48	Udk (SO2617)	Udk
	'URIt2'	URIt2	uridine transport in via proton symport	h[e] + uri[e] --> h[c] + uri[c]	( SO1214 or SO4296 or SO3706 or SO0093 )	Transport, Extracellular		( NupC (SO1214) ) or ( NupC2 (SO4296) ) or ( NupC3 (SO3706) ) or ( NupC4 (SO0093) )	( NupC ) or ( NupC2 ) or ( NupC3 ) or ( NupC4 )
	'URNR3'	URNR3	Uranyl Reductase	mql7[c] + urnyl[e] --> (2) h[e] + mqn7[c] + urdio[e]	( SO4591 and SO1777 and SO1778 )	Energy Metabolism		( CymA (SO4591) and MtrAso (SO1777) and MtrCso (SO1778) )	( CymA and MtrAso and MtrCso )
	'URNR4'	URNR4	Uranyl Reductase	mmql7[c] + urnyl[e] --> (2) h[e] + mmqn7[c] + urdio[e]	( SO4591 and SO1777 and SO1778 )	Energy Metabolism		( CymA (SO4591) and MtrAso (SO1777) and MtrCso (SO1778) )	( CymA and MtrAso and MtrCso )
	'USHD'	USHD	UDP-sugar hydrolase	[c] : h2o + u23ga --> (2) h + lipidX + ump	SO1789	Cell Envelope Biosynthesis		LpxH (SO1789)	LpxH
	'VALDHr'	VALDHr	valine dehydrogenase	[c] : h2o + nad + val-L <==> 3mob + h + nadh + nh4	SO2638	Valine, Leucine, and Isoleucine Metabolism	1.4.1.9	Bcd (SO2638)	Bcd
	'VALt4'	VALt4	Na+/Valine-L symporter	na1[e] + val-L[e] --> na1[c] + val-L[c]	SO0949	Transport, Extracellular		BrnQ (SO0949)	BrnQ
	'VALTA'	VALTA	valine transaminase	[c] : akg + val-L <==> 3mob + glu-L	SO0340	Valine, Leucine, and Isoleucine Metabolism	2.6.1.42	IlvE (SO0340)	IlvE
	'VALTRS'	VALTRS	Valyl-tRNA synthetase	[c] : atp + trnaval + val-L --> amp + ppi + valtrna	SO3424	Valine, Leucine, and Isoleucine Metabolism	6.1.1.9	Vas1 (SO3424)	Vas1
	'WO4abc'	WO4abc	tungstate transporter	atp[c] + h2o[c] + wo4[e] <==> adp[c] + h[c] + pi[c] + wo4[c]	( SO4719 and SO4720 and SO4721 )	Transport, Extracellular		TupABC ( SO4719 and SO4720 and SO4721 )	TupABC
	'XPK'	XPK	Xylulose-5-phosphate phosphoketolase	[c] : pi + xu5p-D --> actp + g3p + h2o	SO3542	Pentose Phosphate Pathway	4.1.2.9	Pkt (SO3542)	Pkt
		Biomass Equation
		(0.000069) 12dag3p[c] + (0.123001) 12dgr[c] + (0.05) 5mthf[c] + (0.00005) accoa[c] + (0.010152) agpe[c] + (0.000421) agpg[c] + (0.001) amp[c] + (220.22) atp[c] + (0.000006) coa[c] + (0.001608) dna_Son[c] + (0.00005) fad[c] + (0.472431) glycogen[c] + (220.22) h2o[c] + (0.01114) lps_SO[c] + (0.00215) nad[c] + (0.00005) nadh[c] + (0.00013) nadp[c] + (0.0004) nadph[c] + (0.069393) pe[c] + (0.027781) …
		Model Exchange Fluxes
	'EX_ac(e)'	EX_ac(e)	Acetate exchange	[e] : ac <==>
	'EX_acgam(e)'	EX_acgam(e)	N-Acetyl-D-glucosamine exchange	[e] : acgam <==>
	'EX_adn(e)'	EX_adn(e)	Adenosine exchange	[e] : adn <==>
	'EX_akg(e)'	EX_akg(e)	2-Oxoglutarate exchange	[e] : akg <==>
	'EX_ala_D(e)'	EX_ala-D(e)	D-Alanine exchange	[e] : ala-D <==>
	'EX_ala_L(e)'	EX_ala-L(e)	L-Alanine exchange	[e] : ala-L <==>
	'EX_arg_L(e)'	EX_arg-L(e)	L-Arginine exchange	[e] : arg-L <==>
	'EX_arsna(e)'	EX_arsna(e)	Arsenate exchange	[e] : arsna <==>
	'EX_arsni2(e)'	EX_arsni2(e)	arsenite exchange	[e] : arsni2 <==>
	'EX_asp_L(e)'	EX_asp-L(e)	L-Aspartate exchange	[e] : asp-L <==>
	'EX_ca2(e)'	EX_ca2(e)	Calcium exchange	[e] : ca2 <==>
	'EX_cbl1(e)'	EX_cbl1(e)	Cob(I)alamin exchange	[e] : cbl1 <==>
	'EX_cl(e)'	EX_cl(e)	Chloride exchange	[e] : cl <==>
	'EX_co2(e)'	EX_co2(e)	CO2 exchange	[e] : co2 <==>
	'EX_cobalt2(e)'	EX_cobalt2(e)	Co2+ exchange	[e] : cobalt2 <==>
	'EX_cobalt3(e)'	EX_cobalt3(e)	Co3+ exchange	[e] : cobalt3 <==>
	'EX_Cr_OH_3(e)'	EX_Cr(OH)3(e)	Cr(OH)3 exchange	[e] : Cr(OH)3 <==>
	'EX_cro4(e)'	EX_cro4(e)	chromate exchange	[e] : cro4 <==>
	'EX_cu2(e)'	EX_cu2(e)	Cu2+ exchange	[e] : cu2 <==>
	'EX_cys_L(e)'	EX_cys-L(e)	L-Cysteine exchange	[e] : cys-L <==>
	'EX_cytd(e)'	EX_cytd(e)	Cytidine exchange	[e] : cytd <==>
	'EX_dad_2(e)'	EX_dad-2(e)	Deoxyadenosine exchange	[e] : dad-2 <==>
	'EX_dcyt(e)'	EX_dcyt(e)	Deoxycytidine exchange	[e] : dcyt <==>
	'EX_dms(e)'	EX_dms(e)	Dimethyl sulfide exchange	[e] : dms <==>
	'EX_dmso(e)'	EX_dmso(e)	Dimethyl sulfoxide exchange	[e] : dmso <==>
	'EX_duri(e)'	EX_duri(e)	Deoxyuridine exchange	[e] : duri <==>
	'EX_etoh(e)'	EX_etoh(e)	Ethanol exchange	[e] : etoh <==>
	'EX_fe2(e)'	EX_fe2(e)	Fe2+ exchange	[e] : fe2 <==>
	'EX_fe3(e)'	EX_fe3(e)	Fe3+ exchange	[e] : fe3 <==>
	'EX_for(e)'	EX_for(e)	Formate exchange	[e] : for <==>
	'EX_frmd(e)'	EX_frmd(e)	Formamide exchange	[e] : frmd <==>
	'EX_fum(e)'	EX_fum(e)	Fumarate exchange	[e] : fum <==>
	'EX_gln_L(e)'	EX_gln-L(e)	L-Glutamine exchange	[e] : gln-L <==>
	'EX_glu_L(e)'	EX_glu-L(e)	L-Glutamate exchange	[e] : glu-L <==>
	'EX_gly(e)'	EX_gly(e)	Glycine exchange	[e] : gly <==>
	'EX_gly_asp_L(e)'	EX_gly-asp-L(e)	gly-asp-L exchange	[e] : gly-asp-L <==>
	'EX_glyclt(e)'	EX_glyclt(e)	Glycolate exchange	[e] : glyclt <==>
	'EX_glyc_R(e)'	EX_glyc-R(e)	(R)-Glycerate exchange	[e] : glyc-R <==>
	'EX_gly_glu_L(e)'	EX_gly-glu-L(e)	gly-glu-L exchange	[e] : gly-glu-L <==>
	'EX_gthrd(e)'	EX_gthrd(e)	Reduced glutathione exchange	[e] : gthrd <==>
	'EX_h(e)'	EX_h(e)	H+ exchange	[e] : h <==>
	'EX_h2(e)'	EX_h2(e)	H2 exchange	[e] : h2 <==>
	'EX_h2o(e)'	EX_h2o(e)	H2O exchange	[e] : h2o <==>
	'EX_h2o2(e)'	EX_h2o2(e)	Hydrogen peroxide exchange	[e] : h2o2 <==>
	'EX_h2s(e)'	EX_h2s(e)	Hydrogen sulfide exchange	[e] : h2s <==>
	'EX_hdca(e)'	EX_hdca(e)	Fatty acid (Palmitate, n-C16:0) exchange	[e] : hdca <==>
	'EX_hg2(e)'	EX_hg2(e)	Mercury (charged +2) exchange	[e] : hg2 <==>
	'EX_ile_L(e)'	EX_ile-L(e)	L-Isoleucine exchange	[e] : ile-L <==>
	'EX_indole(e)'	EX_indole(e)	Indole exchange	[e] : indole <==>
	'EX_inoshp(e)'	EX_inoshp(e)	myo-Inositol hexakisphosphate exchange	[e] : inoshp <==>
	'EX_inospp1(e)'	EX_inospp1(e)	1D-myo-inositol 1,3,4,5,6-pentakisphosphate exchange	[e] : inospp1 <==>
	'EX_ins(e)'	EX_ins(e)	Inosine exchange	[e] : ins <==>
	'EX_k(e)'	EX_k(e)	K+ exchange	[e] : k <==>
	'EX_lac_D(e)'	EX_lac-D(e)	D-lactate exchange	[e] : lac-D <==>
	'EX_lac_L(e)'	EX_lac-L(e)	L-Lactate exchange	[e] : lac-L <==>
	'EX_leu_L(e)'	EX_leu-L(e)	L-Leucine exchange	[e] : leu-L <==>
	'EX_lys_L(e)'	EX_lys-L(e)	L-Lysine exchange	[e] : lys-L <==>
	'EX_mal_L(e)'	EX_mal-L(e)	L-Malate exchange	[e] : mal-L <==>
	'EX_mg2(e)'	EX_mg2(e)	Mg exchange	[e] : mg2 <==>
	'EX_mn2(e)'	EX_mn2(e)	Mn2+ exchange	[e] : mn2 <==>
	'EX_mn4o(e)'	EX_mn4o(e)	Manganese(IV) oxide exchange	[e] : mn4o <==>
	'EX_mobd(e)'	EX_mobd(e)	Molybdate exchange	[e] : mobd <==>
	'EX_na1(e)'	EX_na1(e)	Sodium exchange	[e] : na1 <==>
	'EX_nh4(e)'	EX_nh4(e)	Ammonium exchange	[e] : nh4 <==>
	'EX_ni2(e)'	EX_ni2(e)	Ni2+ exchange	[e] : ni2 <==>
	'EX_nmn(e)'	EX_nmn(e)	NMN exchange	[e] : nmn <==>
	'EX_no2(e)'	EX_no2(e)	Nitrite exchange	[e] : no2 <==>
	'EX_no3(e)'	EX_no3(e)	Nitrate exchange	[e] : no3 <==>
	'EX_o2(e)'	EX_o2(e)	O2 exchange	[e] : o2 <==>
	'EX_ocdca(e)'	EX_ocdca(e)	Octadecanoate (stearate) exchange	[e] : ocdca <==>
	'EX_orn_L(e)'	EX_orn-L(e)	Ornithine exchange	[e] : orn-L <==>
	'EX_pi(e)'	EX_pi(e)	Phosphate exchange	[e] : pi <==>
	'EX_ppa(e)'	EX_ppa(e)	Propionate exchange	[e] : ppa <==>
	'EX_ptrc(e)'	EX_ptrc(e)	Putrescine exchange	[e] : ptrc <==>
	'EX_pyr(e)'	EX_pyr(e)	Pyruvate exchange	[e] : pyr <==>
	'EX_ser_L(e)'	EX_ser-L(e)	Exchange for Serine	[e] : ser-L <==>
	'EX_so3(e)'	EX_so3(e)	Sulfite exchange	[e] : so3 <==>
	'EX_so4(e)'	EX_so4(e)	Sulfate exchange	[e] : so4 <==>
	'EX_succ(e)'	EX_succ(e)	Succinate exchange	[e] : succ <==>
	'EX_thm(e)'	EX_thm(e)	Thiamin exchange	[e] : thm <==>
	'EX_thr_L(e)'	EX_thr-L(e)	L-Threonine exchange	[e] : thr-L <==>
	'EX_thymd(e)'	EX_thymd(e)	Thymidine exchange	[e] : thymd <==>
	'EX_tma(e)'	EX_tma(e)	Trimethylamine exchange	[e] : tma <==>
	'EX_tmao(e)'	EX_tmao(e)	Trimethylamine N-oxide exchange	[e] : tmao <==>
	'EX_trp_L(e)'	EX_trp-L(e)	L-Tryptophan exchange	[e] : trp-L <==>
	'EX_tsul(e)'	EX_tsul(e)	Thiosulfate exchange	[e] : tsul <==>
	'EX_ttdca(e)'	EX_ttdca(e)	tetradecanoate (n-C14:0) exchange	[e] : ttdca <==>
	'EX_tttnt(e)'	EX_tttnt(e)	tetrathionate exchange	[e] : tttnt <==>
	'EX_tyr_L(e)'	EX_tyr-L(e)	L-Tyrosine exchange	[e] : tyr-L <==>
	'EX_ura(e)'	EX_ura(e)	Uracil exchange	[e] : ura <==>
	'EX_urdio(e)'	EX_urdio(e)	Uranium dioxide exchange	[e] : urdio <==>
	'EX_uri(e)'	EX_uri(e)	Uridine exchange	[e] : uri <==>
	'EX_urnyl(e)'	EX_urnyl(e)	Uranyl exchange	[e] : urnyl <==>
	'EX_val_L(e)'	EX_val-L(e)	L-Valine exchange	[e] : val-L <==>
	'EX_wo4(e)'	EX_wo4(e)	tungstate exchange	[e] : wo4 <==>
